# Supplementary material for: Unveiling the ecology and spatial dynamics of Trypanosoma cruzi, its DTUs and Triatoma vitticeps in the Atlantic Forest of south-eastern Espírito Santo State, Brazil
Source: PLoS Negl Trop Dis. 2026 Mar 16;20(3):e0014111. doi: 10.1371/journal.pntd.0014111 (PMC13004508; doi:10.1371/journal.pntd.0014111)
Supplement: S1 Table — Data were compiled from UFES, Fiocruz (LABTRIP), and Nemes/SESA records. Triatomines were identified following Lent & Wygodzinsky (1979) and examined for T. cruzi-like flagellates. Of 2,527 specimens, 1,530 (60.55%) were infected; 95 DTUs were identified: 36 samples corresponded to DTU TcII, 5 to DTU TcIII, 40 to DTU TcIV, and 14 to Z3. DTUs were identified using multiplex PCR of the mini-exon gene, followed by PCR-RFLP assays targeting 1f8/Alw21I (TcII) and histone 3 (H3)/AluI (TcIII and TcIV). Mixed infections involving TcII and TcIII/TcIV could not be distinguished with this method. Complementary Nemes/SESA data were included to ensure full state-wide coverage. (XLSX) [file pntd.0014111.s002.xlsx]

## Sheet: Triatoma_vitticeps_Infeccao
Espécie	Ocorrência	Ano	Mês	Região	Município	Localidade	Latitude	Longitude	Data_Coleta	TcII	TcIII	TcIV	Z3
T. vitticeps	1	2010	Setembro	Sul	Castelo	Pedregulho	-20.5473	-41.0981	2010-09-20	1	0	0	1	MANTER
T. vitticeps	1	2010	Julho	Metropolitana	Itaguaçu	Cruzeirinho	-19.804	-40.8579	2010-07-11	1	0	0	0	MANTER
T. vitticeps	1	2010	Setembro	Sul	Rio Novo do Sul	Virginia Nova	-20.7495	-40.9615	2010-09-17	1	0	0	1	MANTER
T. vitticeps	1	2010	Junho	Metropolitana	Santa Leopoldina	Rio do Norte	-20.0956	-40.5314	2010-06-25	1	0	0	1	MANTER
T. vitticeps	1	2014	Abril	Metropolitana	Guarapari	Deserto	-20.6667	-40.4975	2014-04-09	0	0	1	0	MANTER
T. vitticeps	1	2010	Outubro	Metropolitana	Guarapari	Rio Grande	-20.6359	-40.6278	2010-10-27	0	0	1	0	MANTER
T. vitticeps	1	2014	Janeiro	Metropolitana	Guarapari	São João do Jabuti	-20.6336	-40.5966	2014-01-23	1	0	0	0	MANTER
T. vitticeps	1	2019	Setembro	Metropolitana	Venda Nova do Imigrante	Bananeiras	-20.3314	-41.154	2019-09-05	0	0	2	0	MANTER
T. vitticeps	1	2019	Setembro	Metropolitana	Venda Nova do Imigrante	Bananeiras	-20.3314	-41.154	2019-09-03	0	0	2	0	MANTER
T. vitticeps	1	2019	Setembro	Sul	Alfredo Chaves	Boa vista	-20.6861	-40.8068	2019-09-20	1	0	0	0	MANTER
T. vitticeps	1	2010	Outubro	Sul	Alfredo Chaves	Cachoeirinha	-20.6342	-40.7525	2010-10-02	1	0	0	1	MANTER
T. vitticeps	1	2010	Novembro	Sul	Alfredo Chaves	Ribeirao Santo Antonio	-20.6	-40.8333	2010-11-10	1	0	0	0	MANTER
T. vitticeps	1	2010	Dezembro	Sul	Anchieta	Alto Joeba	-20.6979	-40.8096	2010-09-29	2	0	0	1	MANTER
T. vitticeps	1	2010	Dezembro	Sul	Castelo	Corrego cedro	-20.4587	-41.2138	2010-12-06	0	0	1	0	MANTER
T. vitticeps	1	2010	Dezembro	Metropolitana	Conceição de Castelo	Mata Fria	-20.2875	-41.1837	2010-12-20	0	0	1	0	MANTER
T. vitticeps	1	2015	Março	Metropolitana	Guarapari	Cachoeirinha	-20.615	-40.5521	2015-03-09	2	0	0	0	MANTER
T. vitticeps	1	2010	Dezembro	Sul	Iconha	Jardim da Ilha	-20.7901	-40.8111	2010-12-06	0	1	0	0	MANTER
T. vitticeps	1	2010	Outubro	Sul	Iconha	Retiro	-20.7901	-40.8111	2010-10-05	1	0	0	0	MANTER
T. vitticeps	1	2010	Outubro	Metropolitana	Itaguaçu	Alto Lage	-19.7041	-40.926	2010-10-14	1	0	0	0	MANTER
T. vitticeps	0	2010	Novembro	Metropolitana	Itaguaçu	Alto Sobreiro	-19.7829	-40.9848	2010-11-10	1	0	0	0	MANTER
T. vitticeps	1	2010	Dezembro	Sul	Muniz Freire	Pé da serra	-20.4563	-41.4086	2010-12-09	0	0	1	0	MANTER
T. vitticeps	0	2010	Novembro	Sul	Muniz Freire	São Simao	-20.5629	-41.4579	2010-11-05	1	0	0	1	MANTER
T. vitticeps	1	2010	Outubro	Sul	Rio Novo do Sul	Aparecidinha	-20.864	-40.925	2010-10-18	1	0	0	1	MANTER
T. vitticeps	1	2010	Novembro	Metropolitana	Santa Leopoldina	Rio das farinhas	-20.1902	-40.6398	2010-11-21		1			MANTER
T. vitticeps	1	2010	Outubro	Metropolitana	Santa Leopoldina	Sede	-20.0956	-40.5314	2010-10-14	2	1	0	0	MANTER
T. vitticeps	1	2010	Dezembro	Metropolitana	Venda Nova do Imigrante	Bicuiba	-20.3363	-41.1745	2010-12-06	0	0	1	0	MANTER
T. vitticeps	1	2011	Outubro	Sul	Alfredo Chaves	Iriritimirim	-20.5261	-40.7828	2011-10-18	0	0	1	0	MANTER
T. vitticeps	1	2011	Fevereiro	Sul	Alfredo Chaves	NI	-20.6342	-40.7525	2011-02-07	0	0	1	0	MANTER
T. vitticeps	1	2011	Janeiro	Sul	Alfredo Chaves	SÒo Francisco do Batatal	-20.4779	-40.9593	2011-01-10	1	0	0	1	MANTER
T. vitticeps	1	2011	Outubro	Sul	Anchieta	Itajubaia	-20.6875	-40.6266	2011-10-03	1	0	0	1	MANTER
T. vitticeps	1	2011	Fevereiro	Sul	Iconha	Alto Inhauma	-20.7564	-40.9158	2011-02-13	1	0	0	1	MANTER
T. vitticeps	1	2011	Abril	Metropolitana	Itarana	Corrego SÒo Bento	-19.8742	-40.8742	2011-04-12	1	0	0	0	MANTER
T. vitticeps	1	2011	Abril	Metropolitana	Marechal Floriano	Residencia	-20.4123	-40.6768	2011-04-11	0	0	1	0	MANTER
T. vitticeps	1	2011	Dezembro	Metropolitana	Venda Nova do Imigrante	Bananeiras	-20.3314	-41.154	2011-12-30	1	0	0	1	MANTER
T. vitticeps	1	2011	Outubro	Metropolitana	Venda Nova do Imigrante	Cachoeira Alegre	-20.3663	-41.1991	2011-10-17	0	0	1	0	MANTER
T. vitticeps	1	2011	Outubro	Metropolitana	Venda Nova do Imigrante	Vargem grande	-20.385	-41.1699	2011-10-17	0	0	1	0	MANTER
T. vitticeps	1	2012	Janeiro	Sul	Castelo	Seleta	-20.5658	-41.293	2012-01-30	0	0	1	0	MANTER
T. vitticeps	1	2012	Março	Sul	Castelo	Sete Voltas	-20.6062	-41.2056	2012-03-05	1	0	0	0	MANTER
T. vitticeps	1	2012	Abril	Metropolitana	Conceição de Castelo	Ribeirao da Conceicao	-20.3572	-41.2451	2012-04-18	0	0	1	0	MANTER
T. vitticeps	1	2012	Fevereiro	Metropolitana	Conceição de Castelo	Ribeirao Santa Teresa	-20.4363	-41.2185	2012-02-25	1	0	0	1	MANTER
T. vitticeps	1	2012	Janeiro	Sul	Iconha	Nova Esperanca	-20.76	-40.8927	2012-01-27	1	0	0	1	MANTER
T. vitticeps	1	2012	Fevereiro	Sul	Muqui	Fazenda Alianþa	-20.8886	-41.3694	2012-02-08	1	0	0	0	MANTER
T. vitticeps	1	2012	Março	Sul	Rio Novo do Sul	NI	-20.864	-40.925	2012-03-17	1	0	0	0	MANTER
T. vitticeps	1	2012	Fevereiro	Sul	Rio Novo do Sul	Virginia Velha	-20.7536	-40.9469	2012-02-19	1	0	0	1	MANTER
T. vitticeps	1	2012	Janeiro	Metropolitana	Santa Leopoldina	Alto California	-20.22	-40.6033	2012-01-15	0	0	1	0	MANTER
T. vitticeps	1	2012	Fevereiro	Metropolitana	Santa Maria de Jetibá	Recreio	-19.986	-40.691	2012-02-15	0	0	1	0	MANTER
T. vitticeps	1	2012	Fevereiro	Metropolitana	Venda Nova do Imigrante	Fazenda Saude	-20.3714	-41.1118	2012-02-12	0	0	1	0	MANTER
T. vitticeps	1	2012	Janeiro	Metropolitana	Viana	Corrego grande	-20.3762	-40.4381	2012-01-25	0	0	1	0	MANTER
T. vitticeps	1	2015	Junho	Metropolitana	Guarapari	Cachoeirinha	-20.615	-40.5521	2015-06-22	0	0	1	0	MANTER
T. vitticeps	1	2014	Maio	Metropolitana	Guarapari	Buenos Aires	-20.5778	-40.5492	2014-05-19	0	0	1	0	MANTER
T. vitticeps	1	2014	Abril	Metropolitana	Guarapari	Alto Iguape	-20.5634	-40.5079	2014-04-09	1	0	0	0	MANTER
T. vitticeps	1	2014	Fevereiro	Metropolitana	Guarapari	Barra do Limão	-20.5629	-40.5646	2014-02-11	2	0	0	0	MANTER
T. vitticeps	1	2014	Fevereiro	Metropolitana	Guarapari	Barra do Limão	-20.5629	-40.5646	2014-02-07	1	0	0	0	MANTER
T. vitticeps	1	2011	Setembro	Metropolitana	Guarapari	Cabeþa Quebrada	-20.5505	-40.6352	2011-09-26	0	1	0	0	MANTER
T. vitticeps	1	2014	Fevereiro	Metropolitana	Guarapari	Almirante	-20.5495	-40.55	2014-02-21	0	0	1	0	MANTER
T. vitticeps	1	2014	Fevereiro	Metropolitana	Guarapari	Rio Claro	-20.5474	-40.5307	2014-02-06	1	0	0	0	MANTER
T. vitticeps	1	2014	Fevereiro	Metropolitana	Guarapari	Rio Claro	-20.5474	-40.5307	2014-02-06	0	0	1	0	MANTER
T. vitticeps	1	2014	Abril	Metropolitana	Santa Leopoldina	Rio das Farinhas	-20.1902	-40.6398	2014-04-15	0	0	1	0	MANTER
T. vitticeps	1	2015	Fevereiro	Metropolitana	Guarapari	Cabeça Quebrada	-20.5304	-40.6308	2015-02-18	0	0	1	0	MANTER
T. vitticeps	1	2015	Fevereiro	Metropolitana	Guarapari	Cabeça Quebrada	-20.5304	-40.6308	2015-02-15	0	0	1	0	MANTER
T. vitticeps	1	2015	Março	Metropolitana	Guarapari	Cabeça Quebrada	-20.5304	-40.6308	2015-03-09	0	0	1	0	MANTER
T. vitticeps	1	2015	Fevereiro	Metropolitana	Guarapari	Todos os Santos	-20.5214	-40.6711	2015-02-17	0	0	1	0	MANTER
T. vitticeps	1	2014	Fevereiro	Metropolitana	Guarapari	Baía Nova	-20.5107	-40.5925	2014-02-04	0	1	0	0	MANTER
T. vitticeps	0	2014	Abril	Metropolitana	Guarapari	Santa Rita	-20.4927	-40.61	2014-04-09	0	0	1	0	MANTER
T. vitticeps	1	2014	Fevereiro	Metropolitana	Guarapari	Santa Luzia	-20.6667	-40.4975	2014-02-11	0	0	1	0	MANTER
T. vitticeps	0	2019	Dezembro	Sul	Alfredo Chaves	Ribeirão Santo Antonio	-20.6	-40.8333	2019-12-30	0	0	1	0	MANTER
T. vitticeps	0	2019	Dezembro	Metropolitana	Itarana	Alto Sobreiro	-19.7829	-40.9848	2019-12-18	0	0	1	0	MANTER
T. vitticeps	0	2019	Dezembro	Sul	Alfredo Chaves	quarto territorio	-20.6635	-40.8165	2019-12-11	0	0	1	0	MANTER
T. vitticeps	1	2019	Setembro	Sul	Alfredo Chaves	Bom Retiro	-20.6342	-40.7525	2019-09-23	1	0	0	0	MANTER
T. vitticeps	1	2020	Janeiro	Sul	Alfredo Chaves	Cachoeirinha	-20.615	-40.5521	2020-01-16	0	0	1	0	MANTER
T. vitticeps	1	2020	Janeiro	Sul	Rio Novo do Sul	Centro	-20.8625	-40.9364	2020-01-28	0	0	1	0	MANTER
T. vitticeps	1	2020	Fevereiro	Sul	Iconha	Alto Solidão	-20.7752	-40.7965	2020-02-09	0	0	1	0	MANTER
T. vitticeps	1	2020	Fevereiro	Sul	Iconha	Duas Barras	-20.7287	-40.8829	2020-02-05	0	0	1	0	MANTER
T. vitticeps	1	2020	Fevereiro	Sul	Iconha	Alto Caldeirão	-20.7931	-40.8111	2020-02-08	0	0	1	0	MANTER

## Sheet: Database
S1 Table. Database of Triatoma vitticeps occurrences and Trypanosoma cruzi infection status in Espírito Santo State, Brazil (2010–2020). Data were compiled from UFES, Fiocruz (LABTRIP), and Nemes/SESA records. Triatomines were identified following Lent & Wygodzinsky (1979) and examined for T. cruzi-like flagellates. Of 2,527 specimens, 1,530 (60.55%) were infected; 95 DTUs were identified: 36 sam…
Species	Collection date	Municipality	Locality	Centroid Latitude	Centroid Longitude	Occurrence of infection (1) and no infection (0)	TcII	TcIII	TcIV	Z3
T. vitticeps	2010-09-03	Afonso Cláudio	Alto Piracema	-20.1842	-41.192	0
T. vitticeps	2010-09-30	Afonso Cláudio	Santo Antonio	-20.1488	-41.0423	1
T. vitticeps	2010-08-27	Alfredo Chaves	Sagrada Familia	-20.5794	-40.6991	0
T. vitticeps	2011-12-01	Castelo	Água Limpa	-20.6062	-41.2056	1
T. vitticeps	2011-12-20	Conceição de Castelo	Água Limpa	-20.4759	-41.3024	1
T. vitticeps	2019-01-11	Conceição de Castelo	Água Limpa	-20.4759	-41.3024	1
T. vitticeps	2010-12-28	Anchieta	Alto Joeba	-20.6979	-40.8096	1
T. vitticeps	2010-07-11	Cariacica	Roda D'agua	-20.3218	-40.475	1
T. vitticeps	2010-09-15	Castelo	Benfica	-20.6062	-41.2056	0
T. vitticeps	2019-11-06	Nova Venecia	Água Limpa	-18.8333	-40.6667	0
T. vitticeps	2014-12-04	Conceição de Castelo	Alto Angá	-20.4244	-41.2493	1
T. vitticeps	2019-04-24	Santa Teresa	Alto Caldeirão	-19.9659	-40.735	0
T. vitticeps	2010-09-20	Castelo	Pedregulho	-20.5473	-41.0981	1	1	0	0	1
T. vitticeps	2010-09-08	Conceição de Castelo	Santa Luzia	-20.3992	-41.1956	1
T. vitticeps	2010-07-12	Fundão	Araraquara	-19.9335	-40.3439	0
T. vitticeps	2017-03-10	Santa Teresa	Alto Goiapaboaçú	-19.9356	-40.6003	1
T. vitticeps	2013-08-04	Guarapari	Goiaba	-20.6667	-40.4975	1
T. vitticeps	2014-05-22	Santa Teresa	Alto Goiapaboaçú	-19.9356	-40.6003	0
T. vitticeps	2013-03-20	Santa Teresa	Alto Goiapaboaçú	-19.9356	-40.6003	0
T. vitticeps	2010-09-30	Iconha	Santo Antonio	-20.6912	-40.8762	0
T. vitticeps	2010-07-11	Itaguaçu	Cruzeirinho	-19.804	-40.8579	1	1	0	0	0
T. vitticeps	2013-03-20	Santa Teresa	Alto Goiapaboaçú	-19.9356	-40.6003	1
T. vitticeps	2013-03-20	Santa Teresa	Alto Goiapaboaçú	-19.9356	-40.6003	1
T. vitticeps	2010-09-24	Muqui	Fazenda morgado	-20.9534	-41.3471	1
T. vitticeps	2010-09-17	Rio Novo do Sul	Virginia Nova	-20.7495	-40.9615	1	1	0	0	1
T. vitticeps	2010-06-25	Santa Leopoldina	Rio do Norte	-20.0956	-40.5314	1	1	0	0	1
T. vitticeps	2013-03-20	Santa Teresa	Alto Goiapaboaçú	-19.9356	-40.6003	1
T. vitticeps	2010-09-08	Vargem Alta	Pombal de cima	-20.5954	-40.9866	1
T. vitticeps	2010-09-08	Vargem Alta	Pombal de cima	-20.5954	-40.9866	1
T. vitticeps	2011-02-13	Iconha	Alto Inhaúma	-20.7564	-40.9158	1	1	0	0	1
T. vitticeps	2010-09-26	Venda Nova do Imigrante	Vargem grande	-20.385	-41.1699	1
T. vitticeps	2011-06-07	Castelo	Bateia	-20.6062	-41.2056	1
T. vitticeps	2011-05-08	Domingos Martins	Santa Isabel	-20.3819	-40.621	1
T. vitticeps	2014-01-22	Guarapari	Muquioca	-20.6667	-40.4975	1
T. vitticeps	2011-05-03	Itaguaçu	Alto Sobreiro	-19.7829	-40.9848	1
T. vitticeps	2011-05-10	Muqui	Cravo	-20.9534	-41.3471	1
T. vitticeps	2019-01-18	Iconha	Alto Inhaúma	-20.7564	-40.9158	1
T. vitticeps	2011-05-10	Santa Leopoldina	Rio Bonito	-20.0506	-40.6136	1
T. vitticeps	2011-06-02	Viana	Perobas	-20.3702	-40.4775	1
T. vitticeps	2013-09-11	Afonso Cláudio	Fortaleza	-20.1246	-41.1759	0
T. vitticeps	2013-05-13	Alfredo Chaves	-----	-20.3309	-41.1324	1
T. vitticeps	2013-08-27	Alfredo Chaves	Cachoeira Alta	-20.6802	-40.7814	1
T. vitticeps	2013-09-10	Alfredo Chaves	Cachoeira Alta	-20.6802	-40.7814	1
T. vitticeps	2013-06-24	Alfredo Chaves	Nova Estrela	-20.6667	-40.8333	1
T. vitticeps	2013-05-11	Alfredo Chaves	Sede	-20.3309	-41.1324	1
T. vitticeps	2013-08-05	Anchieta	Alto Joeba	-20.6979	-40.8096	1
T. vitticeps	2013-06-24	Anchieta	Alto Joeba	-20.6979	-40.8096	0
T. vitticeps	2013-08-12	Anchieta	Itajobaia	-20.8058	-40.6456	1
T. vitticeps	2013-06-19	Anchieta	Itajobaia	-20.8058	-40.6456	1
T. vitticeps	2013-07-26	Anchieta	Simpatia	-20.7224	-40.701	0
T. vitticeps	2013-07-31	Brejetuba	Brejaubinha	-20.1841	-41.264	0
T. vitticeps	2013-08-15	Brejetuba	Santa Rita	-20.2	-41.3667	1
T. vitticeps	2019-01-18	Iconha	Alto Inhaúma	-20.7564	-40.9158	1
T. vitticeps	2019-01-28	Iconha	Alto Inhaúma	-20.7564	-40.9158	0
T. vitticeps	2013-06-03	Castelo	Estrela do Norte	-20.58	-41.3172	0
T. vitticeps	2013-09-12	Castelo	Mamona	-20.5795	-41.1793	0
T. vitticeps	2013-09-12	Castelo	Mamona	-20.5795	-41.1793	1
T. vitticeps	2013-09-12	Castelo	Mamona	-20.5795	-41.1793	1
T. vitticeps	2013-06-03	Castelo	Santo Agostinho	-20.6092	-41.2045	0
T. vitticeps	2013-06-06	Conceição de Castelo	Alto Angá	-20.4244	-41.2493	1
T. vitticeps	2013-07-10	Conceição de Castelo	Ribeirão da Conceição	-20.3572	-41.2451	1
T. vitticeps	2013-07-10	Conceição de Castelo	Ribeirão da Conceição	-20.3572	-41.2451	1
T. vitticeps	2013-06-19	Domingos Martins	Aracê	-20.3813	-41.0309	0
T. vitticeps	2019-01-28	Iconha	Alto Inhaúma	-20.7564	-40.9158	0
T. vitticeps	2013-07-23	Domingos Martins	Parque dos Nobres	-20.3633	-40.6592	1
T. vitticeps	2013-07-24	Domingos Martins	Pedra Azul	-20.3671	-41.0394	1
T. vitticeps	2013-07-26	Domingos Martins	Pedra Azul	-20.3671	-41.0394	1
T. vitticeps	2013-05-08	Domingos Martins	Pedra Azul	-20.3671	-41.0394	1
T. vitticeps	2013-05-27	Domingos Martins	São Miguel	-20.2724	-40.6797	1
T. vitticeps	2013-05-22	Domingos Martins	São Miguel	-20.2724	-40.6797	1
T. vitticeps	2013-09-10	Domingos Martins	Sede	-20.4123	-40.6768	1
T. vitticeps	2013-07-17	Domingos Martins	Waldemiro A. Huller	-20.3633	-40.6592	1
T. vitticeps	2013-07-20	Ecoporanga	Imburana	-18.2836	-40.7056	0
T. vitticeps	2013-08-09	Fundão	Araraquara	-19.9335	-40.3439	1
T. vitticeps	2013-07-18	Fundão	Tres Barras	-19.9156	-40.4325	1
T. vitticeps	2013-05-17	Guaçuí	Areia Branca	-20.8071	-41.6307	1
T. vitticeps	2013-05-17	Guaçuí	Areia Branca	-20.8071	-41.6307	1
T. vitticeps	2014-02-12	Guarapari	Nova Esperança	-20.6667	-40.4975	1
T. vitticeps	2014-02-18	Guarapari	Nova Esperança	-20.6667	-40.4975	1
T. vitticeps	2014-02-24	Guarapari	Vargem Grande	-20.6667	-40.4975	0
T. vitticeps	2013-04-24	Guarapari	Barra da União	-20.6667	-40.4975	0
T. vitticeps	2013-04-24	Guarapari	Barra da União	-20.6667	-40.4975	0
T. vitticeps	2013-04-24	Guarapari	Barra da União	-20.6667	-40.4975	0
T. vitticeps	2013-04-24	Guarapari	Barra da União	-20.6667	-40.4975	0
T. vitticeps	2013-04-24	Guarapari	Barra da União	-20.6667	-40.4975	0
T. vitticeps	2013-04-24	Guarapari	Barra da União	-20.6667	-40.4975	0
T. vitticeps	2010-11-10	Itaguaçu	Alto Laje	-19.7041	-40.926	0
T. vitticeps	2010-10-14	Itaguaçu	Alto Laje	-19.7041	-40.926	1	1	0	0	0
T. vitticeps	2013-09-12	Iconha	Duas Barras	-20.7287	-40.8829	0
T. vitticeps	2013-09-26	Iconha	Morro da Palha	-20.8027	-40.8491	0
T. vitticeps	2013-09-04	Iconha	São Caetano	-20.7128	-40.9086	1
T. vitticeps	2013-07-17	Itaguaçu	Alto Laje	-19.7041	-40.926	1
T. vitticeps	2013-07-02	Itarana	Hazzer Fazenda	-19.8739	-40.8753	1
T. vitticeps	2013-07-08	Itarana	Limoeiro Antonio(S.Baldotos)	-19.8739	-40.8753	0
T. vitticeps	2013-07-19	Jerônimo Monteiro	Parada Cristal	-20.7872	-41.3758	0
T. vitticeps	2013-05-06	Linhares	Rio das Palmas	-19.4084	-40.3687	0
T. vitticeps	2013-08-15	Linhares	Tapira	-19.3911	-40.0722	1
T. vitticeps	2013-09-04	Marechal Floriano	Centro	-20.4091	-40.6738	1
T. vitticeps	2013-06-19	Marechal Floriano	Ribeirão do Cristo	-20.4128	-40.6831	1
T. vitticeps	2013-05-17	Mimoso do Sul	Sapucaia	-21.0642	-41.3664	0
T. vitticeps	2013-05-17	Mimoso do Sul	Sapucaia	-21.0642	-41.3664	0
T. vitticeps	2016-03-18	Itaguaçu	Alto Laje	-19.7041	-40.926	0
T. vitticeps	2013-05-13	Muqui	Morgado	-20.9517	-41.3458	1
T. vitticeps	2013-05-13	Muqui	Morgado	-20.9517	-41.3458	1
T. vitticeps	2013-07-10	Muqui	Ponte de Pedra	-20.9691	-41.4419	0
T. vitticeps	2013-07-10	Muqui	Ponte de Pedra	-20.9691	-41.4419	1
T. vitticeps	2013-08-09	Muqui	Vargem Alegre(B. da terra)	-20.9197	-41.4262	0
T. vitticeps	2013-08-20	Muqui	Vargem do Puri	-20.9517	-41.3458	1
T. vitticeps	2017-01-26	Itaguaçu	Alto Laje	-19.7041	-40.926	1
T. vitticeps	2013-05-21	Rio Novo do Sul	Três Bicos	-20.8625	-40.9364	1
T. vitticeps	2013-05-29	Rio Novo do Sul	Centro	-20.8625	-40.9364	1
T. vitticeps	2013-05-29	Rio Novo do Sul	Centro	-20.8625	-40.9364	1
T. vitticeps	2013-05-21	Rio Novo do Sul	Três Bicos	-20.8625	-40.9364	1
T. vitticeps	2013-05-16	Santa Leopoldina	Pedra Branca	-20.0456	-40.5056	0
T. vitticeps	2013-05-08	Santa Leopoldina	Pedra Preta	-20.1561	-40.6105	0
T. vitticeps	2013-05-13	Santa Maria de Jetibá	Rio Bonito	-20.055	-40.6399	0
T. vitticeps	2013-05-13	Santa Maria de Jetibá	Rio Bonito	-20.055	-40.6399	1
T. vitticeps	2013-05-27	Santa Teresa	Alto Caldeirão	-19.9541	-40.7424	1
T. vitticeps	2013-09-30	Santa Teresa	Alto Caldeirão	-19.9541	-40.7424	0
T. vitticeps	2013-07-16	Santa Teresa	Av. da Penha	-19.9356	-40.6003	0
T. vitticeps	2010-10-14	Castelo	Alto Povoação	-20.4667	-41.1667	1
T. vitticeps	2016-03-07	Venda Nova do Imigrante	Alto Providência	-20.3663	-41.127	1
T. vitticeps	2018-05-03	Santa Teresa	Alto Santo Antônio	-19.8789	-40.5729	0
T. vitticeps	2013-07-24	Santa Teresa	Santa Lúcia	-19.9442	-40.5257	1
T. vitticeps	2013-08-21	Santa Teresa	Vargem Alegre	-19.8973	-40.7628	0
T. vitticeps	2013-07-11	Santa Teresa	Vargem Alta	-19.918	-40.629	0
T. vitticeps	2013-08-28	Serra	Pitanga	-20.1667	-40.2833	1
T. vitticeps	2013-06-28	Serra	Pitanga	-20.1667	-40.2833	1
T. vitticeps	2013-09-27	Vargem Alta	Camudal	-20.779	-41.0353	1
T. vitticeps	2013-07-25	Vargem Alta	Capivara	-20.5833	-41.0511	0
T. vitticeps	2013-09-24	Vargem Alta	Fruteiras	-20.6031	-41.0279	1
T. vitticeps	2010-12-07	Iconha	Alto Solidão	-20.7752	-40.7965	0
T. vitticeps	2013-08-19	Venda Nova do Imigrante	Bananeiras	-20.3314	-41.154	0
T. vitticeps	2013-07-10	Venda Nova do Imigrante	Pindobas	-20.3927	-41.1472	1
T. vitticeps	2013-06-19	Venda Nova do Imigrante	Sitio Aloizio Falqueto	-20.3397	-41.1347	1
T. vitticeps	2011-11-23	Iconha	Alto Solidão	-20.7752	-40.7965	0
T. vitticeps	2013-05-17	Viana	Formate	-20.3489	-40.5161	1
T. vitticeps	2019-01-04	Vargem Alta	Alto Sossego	-20.841	-41.0124	0
T. vitticeps	2014-09-23	Alfredo Chaves	Centro	-20.635	-40.7497	1
T. vitticeps	2014-09-30	Alfredo Chaves	Jardim do Cajá	-20.635	-40.7497	0
T. vitticeps	2014-05-02	Alfredo Chaves	Ribeirão de Santo Antônio	-20.6	-40.8333	1
T. vitticeps	2014-08-29	Alfredo Chaves	Santa Luzia do Ipê	-20.635	-40.7497	1
T. vitticeps	2014-09-19	Alfredo Chaves	Santa Luzia do Ipê	-20.635	-40.7497	1
T. vitticeps	2014-07-15	Anchieta	Itajobaia	-20.8058	-40.6456	1
T. vitticeps	2014-05-12	Anchieta	Itajobaia	-20.8058	-40.6456	0
T. vitticeps	2014-05-12	Anchieta	Itajobaia	-20.8058	-40.6456	1
T. vitticeps	2014-07-21	Anchieta	Itaperoroma Baixa	-20.7641	-40.7548	0
T. vitticeps	2014-05-05	Anchieta	Olivânia	-20.5815	-40.6581	1
T. vitticeps	2014-05-05	Anchieta	Olivânia	-20.5815	-40.6581	1
T. vitticeps	2014-05-30	Apiacá	Pratinha	-20.9892	-41.5343	0
T. vitticeps	2014-05-30	Apiacá	Pratinha	-20.9892	-41.5343	0
T. vitticeps	2014-08-08	Cachoeiro de Itapemirim	Alto Gruta	-20.8489	-41.1128	1
T. vitticeps	2014-09-23	Cariacica	Duas Bocas	-20.2431	-40.4653	0
T. vitticeps	2014-05-20	Castelo	Alto Prata	-20.6036	-41.1847	1
T. vitticeps	2014-07-15	Castelo	Jaboticabeira	-20.5131	-41.266	1
T. vitticeps	2014-05-20	Castelo	Santa Maria de Cima	-20.4647	-41.1875	1
T. vitticeps	2019-03-13	Venda Nova do Imigrante	Alto Viçosinha	-20.3563	-41.1668	1
T. vitticeps	2019-04-17	Venda Nova do Imigrante	Alto Viçosinha	-20.3563	-41.1668	0
T. vitticeps	2013-05-13	Venda Nova do Imigrante	Alto Viçosinha	-20.3397	-41.1347	1
T. vitticeps	2014-06-18	Domingos Martins	Santa Izabel	-20.3819	-40.621	1
T. vitticeps	2014-05-30	Domingos Martins	São Paulo do Aracê	-20.4402	-41.0309	0
T. vitticeps	2014-05-28	Domingos Martins	Sede	-20.4123	-40.6768	1
T. vitticeps	2014-09-30	Domingos Martins	Sede	-20.4123	-40.6768	1
T. vitticeps	2014-06-30	Domingos Martins	União Barcelos	-20.3633	-40.6592	0
T. vitticeps	2013-03-06	Guarapari	Nova Esperança	-20.6667	-40.4975	1
T. vitticeps	2013-10-11	Guarapari	Nova Esperança	-20.6667	-40.4975	1
T. vitticeps	2014-03-26	Venda Nova do Imigrante	Alto Viçosinha	-20.3397	-41.1347	1
T. vitticeps	2014-03-13	Guarapari	Mucambo	-20.6667	-40.4975	1
T. vitticeps	2014-03-13	Guarapari	Rio Prata	-20.6667	-40.4975	1
T. vitticeps	2014-04-09	Guarapari	Deserto	-20.6667	-40.4975	1	0	0	1	0
T. vitticeps	2014-09-26	Guarapari	Deserto	-20.6667	-40.4975	1
T. vitticeps	2014-10-17	Guarapari	Santana	-20.6667	-40.4975	1
T. vitticeps	2014-11-26	Guarapari	São João de Jabuti	-20.6667	-40.4975	1
T. vitticeps	2014-12-30	Guarapari	Vargem Fria	-20.6667	-40.4975	0
T. vitticeps	2015-03-18	Guarapari	Nova Esperança	-20.6667	-40.4975	0
T. vitticeps	2015-03-18	Guarapari	Nova Esperança	-20.6667	-40.4975	1
T. vitticeps	2015-09-24	Guarapari	Valadão	-20.6667	-40.4975	1
T. vitticeps	2015-10-16	Guarapari	Bonfim	-20.6667	-40.4975	0
T. vitticeps	2015-11-11	Guarapari	Nova Esperança	-20.6667	-40.4975	1
T. vitticeps	2015-03-20	Venda Nova do Imigrante	Alto Viçosinha	-20.3397	-41.1347	1
T. vitticeps	2016-04-07	Guarapari	Nova Esperança	-20.6667	-40.4975	0
T. vitticeps	2016-01-14	Guarapari	Nova Esperança	-20.6667	-40.4975	0
T. vitticeps	2017-01-19	Guarapari	Alto Goiaba	-20.6667	-40.4975	0
T. vitticeps	2017-01-05	Guarapari	Nova Esperança	-20.6667	-40.4975	0
T. vitticeps	2018-02-21	Guarapari	Vargem Grande	-20.6667	-40.4975	0
T. vitticeps	2017-05-08	Guarapari	Reta Grande	-20.6522	-40.6054	0
T. vitticeps	2014-09-26	Iconha	Duas Barras	-20.7287	-40.8829	0
T. vitticeps	2014-09-25	Iconha	Morro da palha	-20.8027	-40.8491	0
T. vitticeps	2014-08-19	Itarana	Limoeiro Santo Antonio	-19.8739	-40.8753	1
T. vitticeps	2014-09-05	Itarana	Limoeiro Santo Antonio	-19.8739	-40.8753	0
T. vitticeps	2014-08-11	Marechal Floriano	Aparecida	-20.4128	-40.6831	0
T. vitticeps	2014-05-28	Marechal Floriano	Trevo Parajú	-20.4128	-40.6831	1
T. vitticeps	2014-05-09	Mimoso do Sul	Conceição I	-20.97	-41.5083	0
T. vitticeps	2014-06-06	Mimoso do Sul	São Rafael	-20.9258	-41.452	1
T. vitticeps	2015-10-19	Venda Nova do Imigrante	Alto Viçosinha	-20.3397	-41.1347	0
T. vitticeps	2014-09-26	Muniz Freire	União	-20.4642	-41.4131	1
T. vitticeps	2014-09-04	Muqui	Agelim	-20.9517	-41.3458	1
T. vitticeps	2014-05-29	Muqui	Centro	-20.9517	-41.3458	1
T. vitticeps	2015-10-19	Venda Nova do Imigrante	Alto Viçosinha	-20.3397	-41.1347	1
T. vitticeps	2016-11-17	Venda Nova do Imigrante	Alto Viçosinha	-20.3397	-41.1347	1
T. vitticeps	2017-02-01	Venda Nova do Imigrante	Alto Viçosinha	-20.3397	-41.1347	0
T. vitticeps	2014-05-07	Rio Novo do Sul	Arroio das Pedras	-20.7868	-40.9646	1
T. vitticeps	2014-08-18	Rio Novo do Sul	Centro	-20.8625	-40.9364	0
T. vitticeps	2014-07-09	Rio Novo do Sul	Santo Antônio	-20.6912	-40.8762	1
T. vitticeps	2014-06-10	Rio Novo do Sul	São Domingos	-20.8625	-40.9364	1
T. vitticeps	2014-05-12	Rio Novo do Sul	São Vicente	-20.8108	-40.9391	1
T. vitticeps	2014-09-23	Santa Teresa	15 de Agosto	-19.7854	-40.5604	0
T. vitticeps	2017-01-16	Venda Nova do Imigrante	Alto Viçosinha	-20.3397	-41.1347	0
T. vitticeps	2014-09-29	Santa Teresa	Aparecidinha	-19.9356	-40.6003	0
T. vitticeps	2014-08-28	Santa Teresa	Centro	-20.4667	-41.4167	1
T. vitticeps	2017-03-08	Venda Nova do Imigrante	Alto Viçosinha	-20.3397	-41.1347	1
T. vitticeps	2014-05-29	Santa Teresa	Nova Valssugana	-19.9356	-40.6003	1
T. vitticeps	2014-05-29	Santa Teresa	Santa Lúcia	-19.9442	-40.5257	1
T. vitticeps	2014-06-09	Santa Teresa	Santo Hilario	-19.8611	-40.6998	1
T. vitticeps	2014-05-29	Santa Teresa	São Paulo rio Perdido	-19.8566	-40.7686	1
T. vitticeps	2014-09-29	Santa Teresa	Tabocas	-19.9053	-40.6943	1
T. vitticeps	2014-07-15	Serra	Pitanga	-20.1667	-40.2833	0
T. vitticeps	2014-07-15	Vargem Alta	Concórdia de Cima	-20.77	-40.9905	0
T. vitticeps	2014-05-08	Vargem Alta	Piraí	-20.6364	-41.0354	1
T. vitticeps	2014-06-13	Venda Nova do Imigrante	Lavrinhas	-20.3109	-41.1217	1
T. vitticeps	2018-04-30	Venda Nova do Imigrante	Alto Viçosinha	-20.3397	-41.1347	1
T. vitticeps	2016-04-28	Conceição de Castelo	Angá	-20.4244	-41.2493	1
T. vitticeps	2015-05-22	Alfredo Chaves	São Bento do Batatal	-20.5169	-40.7109	1
T. vitticeps	2015-06-03	Anchieta	Alto Joeba	-20.6979	-40.8096	1
T. vitticeps	2015-05-06	Anchieta	Duas Barras	-20.6084	-40.6572	0
T. vitticeps	2015-05-14	Anchieta	Simpatia	-20.7224	-40.701	1
T. vitticeps	2015-05-04	Brejetuba	Rancho Dantas	-20.1461	-41.2903	0
T. vitticeps	2015-09-01	Cachoeiro de Itapemirim	Alto gruta	-20.8489	-41.1128	1
T. vitticeps	2015-09-02	Cachoeiro de Itapemirim	São Vicente	-20.6667	-41.0833	0
T. vitticeps	2015-09-21	Castelo	Alto Grécia	-20.6072	-41.3272	0
T. vitticeps	2015-09-28	Castelo	Benfica	-20.6036	-41.1847	0
T. vitticeps	2014-02-20	Conceição de Castelo	Angá	-20.4244	-41.2493	1
T. vitticeps	2015-08-28	Castelo	Estrela do norte	-20.58	-41.3172	0
T. vitticeps	2013-02-09	Guarapari	Baia Nova	-20.5107	-40.5925	1
T. vitticeps	2015-09-21	Castelo	Morro Venus	-20.6036	-41.1847	0
T. vitticeps	2015-09-21	Castelo	Morro Venus	-20.6036	-41.1847	1
T. vitticeps	2015-09-14	Castelo	Pontões	-20.5498	-41.2787	1
T. vitticeps	2015-05-27	Domingos Martins	Chapéu	-20.3242	-40.6967	1
T. vitticeps	2015-09-14	Domingos Martins	Estrada do Galo	-20.3633	-40.6592	0
T. vitticeps	2015-06-11	Domingos Martins	Galo	-20.2802	-40.6378	1
T. vitticeps	2015-09-28	Domingos Martins	Panelas	-20.3363	-40.6352	1
T. vitticeps	2015-06-02	Domingos Martins	São Miguel	-20.2724	-40.6797	1
T. vitticeps	2015-06-11	Domingos Martins	Sede	-20.4123	-40.6768	1
T. vitticeps	2011-02-05	Viana	Baia Nova	-20.3762	-40.4381	1
T. vitticeps	2014-03-13	Guarapari	Alto Jabuti	-20.637	-40.5583	0
T. vitticeps	2015-10-16	Guarapari	Alto Jabuti	-20.637	-40.5583	1
T. vitticeps	2014-01-22	Guarapari	Rio Grande	-20.6359	-40.6278	1
T. vitticeps	2010-10-27	Guarapari	Rio Grande	-20.6359	-40.6278	1	0	0	1	0
T. vitticeps	2013-03-05	Guarapari	Rio Grande	-20.6359	-40.6278	0
T. vitticeps	2017-01-23	Guarapari	Rio Grande	-20.6359	-40.6278	0
T. vitticeps	2010-10-04	Guarapari	Baia Nova	-20.5107	-40.5925	1
T. vitticeps	2015-07-06	Itaguaçu	Laranjal	-19.6064	-40.8669	0
T. vitticeps	2015-05-04	Itarana	Pedra Alegre	-19.8726	-40.8753	1
T. vitticeps	2015-06-23	Linhares	Rio das Palmas	-19.4084	-40.3687	0
T. vitticeps	2015-05-06	Marechal Floriano	Bom Jesus	-20.45	-40.638	0
T. vitticeps	2015-08-17	Mimoso do Sul	Alto Pontões	-20.949	-41.5498	0
T. vitticeps	2015-09-30	Mimoso do Sul	Alto Pontões	-20.949	-41.5498	0
T. vitticeps	2015-09-23	Mimoso do Sul	Assentamento Catuné	-21.0642	-41.3664	1
T. vitticeps	2015-09-30	Mimoso do Sul	Barra dos Pontões	-21.0642	-41.3664	1
T. vitticeps	2015-08-06	Mimoso do Sul	Palmeiras	-21.0199	-41.2809	0
T. vitticeps	2015-05-22	Muniz Freire	Cachoeirinha	-20.4333	-41.4333	1
T. vitticeps	2015-01-30	Marechal Floriano	Barra do rio fundo	-20.4435	-40.731	1
T. vitticeps	2015-05-15	Muqui	Chave Santiro	-20.8964	-41.2691	0
T. vitticeps	2010-12-16	Vargem Alta	Belém	-20.7991	-41.0059	0
T. vitticeps	2019-05-30	Muqui	Boa Esperança	-20.9728	-41.3324	0
T. vitticeps	2015-07-20	Nova Venecia	Água Limpa	-18.8333	-40.6667	1
T. vitticeps	2015-09-25	Nova Venecia	Boa Vista	-18.8203	-40.7599	0
T. vitticeps	2010-11-04	Marechal Floriano	Boa Esperança	-20.4144	-40.7905	1
T. vitticeps	2011-02-23	Muniz Freire	Boa Esperança	-20.4563	-41.4086	0
T. vitticeps	2013-04-24	Água doce do norte	Bom Destino	-18.4126	-40.9695	0
T. vitticeps	2015-06-19	Nova Venecia	Guararema	-18.8329	-40.7154	0
T. vitticeps	2015-09-01	Santa Teresa	Rio Saltinho	-19.9352	-40.493	1
T. vitticeps	2015-09-01	Santa Teresa	Valsugana Velha	-19.9543	-40.5601	0
T. vitticeps	2015-09-16	Vargem Alta	Jacutinga	-20.6714	-41.0069	0
T. vitticeps	2015-09-16	Vargem Alta	Jacutinga	-20.6714	-41.0069	1
T. vitticeps	2015-05-22	Venda Nova do Imigrante	Bananeiras	-20.3314	-41.154	1
T. vitticeps	2015-05-22	Venda Nova do Imigrante	Cachoeira Alegre	-20.3663	-41.1991	1
T. vitticeps	2015-07-24	Venda Nova do Imigrante	Camargo	-20.3397	-41.1347	1
T. vitticeps	2015-05-07	Venda Nova do Imigrante	Santo Antônio da Serra	-20.3617	-41.1394	1
T. vitticeps	2015-06-12	Venda Nova do Imigrante	São João de Viçosa	-20.3319	-41.1924	0
T. vitticeps	2015-06-18	Venda Nova do Imigrante	São João de Viçosa	-20.3319	-41.1924	1
T. vitticeps	2015-06-18	Venda Nova do Imigrante	São João de Viçosa	-20.3319	-41.1924	1
T. vitticeps	2019-01-30	Domingos Martins	BR-262	-20.3633	-40.6592	0
T. vitticeps	2017-11-17	Marechal Floriano	BR-262 Km-48	-20.4124	-40.704	1
T. vitticeps	2015-07-24	Venda Nova do Imigrante	Vila da Mata	-20.3397	-41.1347	1
T. vitticeps	2016-05-03	Afonso Cláudio	Serra do Boi	-20.2501	-41.1146	0
T. vitticeps	2016-05-03	Afonso Cláudio	Serra do Boi	-20.2501	-41.1146	1
T. vitticeps	2016-06-03	Alfredo Chaves	Rio Veado	-20.6342	-40.7525	1
T. vitticeps	2016-07-08	Alfredo Chaves	Sagrada Família	-20.5792	-40.6975	1
T. vitticeps	2016-05-04	Alfredo Chaves	Sagrada Família	-20.5792	-40.6975	1
T. vitticeps	2010-07-18	Castelo	Córrego Sergipe	-20.6062	-41.2056	1
T. vitticeps	2016-07-19	Anchieta	Cachoeira Alta	-20.6756	-40.7618	1
T. vitticeps	2016-06-10	Anchieta	Duas Barras	-20.6084	-40.6572	1
T. vitticeps	2016-09-16	Anchieta	Duas Barras	-20.6084	-40.6572	1
T. vitticeps	2016-09-30	Anchieta	Itajobaia	-20.8058	-40.6456	1
T. vitticeps	2014-02-28	Alfredo Chaves	Cachoeira Cirinha	-20.635	-40.7497	1
T. vitticeps	2016-06-20	Domingos Martins	Sede	-20.4123	-40.6768	1
T. vitticeps	2016-08-31	Domingos Martins	Vila Verde	-20.3633	-40.6592	1
T. vitticeps	2016-09-12	Fundão	Piabas	-19.8806	-40.4623	0
T. vitticeps	2014-01-23	Guarapari	São João do Jabuti	-20.6336	-40.5966	1	1	0	0	0
T. vitticeps	2014-02-21	Guarapari	São João Jabuti	-20.6336	-40.5966	0
T. vitticeps	2014-03-13	Guarapari	São João do Jabuti	-20.6336	-40.5966	1
T. vitticeps	2014-03-15	Guarapari	São João do Jabuti	-20.6336	-40.5966	1
T. vitticeps	2014-03-15	Guarapari	São João do Jabuti	-20.6336	-40.5966	1
T. vitticeps	2014-05-02	Guarapari	São joão do Jabuti	-20.6336	-40.5966	0
T. vitticeps	2014-05-02	Guarapari	São joão do Jabuti	-20.6336	-40.5966	1
T. vitticeps	2017-01-30	Guarapari	São João do Jabuti	-20.6336	-40.5966	0
T. vitticeps	2017-01-19	Guarapari	São João do Jabuti	-20.6336	-40.5966	1
T. vitticeps	2013-11-14	Castelo	Cachoeira Santa Fé	-20.6036	-41.1847	0
T. vitticeps	2016-08-17	Iconha	São Caetano	-20.7128	-40.9086	1
T. vitticeps	2016-08-02	Iconha	Solidão	-20.7752	-40.7965	0
T. vitticeps	2016-05-06	Linhares	Conceição de Cima	-19.3642	-40.361	1
T. vitticeps	2013-11-14	Castelo	Cachoeira Santa Fé	-20.6036	-41.1847	1
T. vitticeps	2016-06-15	Marechal Floriano	Bom Jesus	-20.45	-40.638	1
T. vitticeps	2016-08-24	Marechal Floriano	Sede	-20.4128	-40.6831	1
T. vitticeps	2016-09-22	Mimoso do Sul	São Bento	-21.2	-41.35	1
T. vitticeps	2016-05-10	Mimoso do Sul	Sitio São Bento	-21.0642	-41.3664	1
T. vitticeps	2016-09-22	Mimoso do Sul	Vila da Penha	-21.0623	-41.3583	1
T. vitticeps	2016-09-30	Nova Venecia	Alto Muniz	-18.9089	-40.7161	0
T. vitticeps	2016-09-30	Nova Venecia	Alto Muniz	-18.9089	-40.7161	0
T. vitticeps	2011-06-04	Santa Leopoldina	Califórnia	-20.22	-40.6033	1
T. vitticeps	2014-09-26	Domingos Martins	Califórnia	-20.2433	-40.6746	1
T. vitticeps	2016-08-08	Rio Novo do Sul	Monte Alegre	-20.7255	-40.9345	1
T. vitticeps	2016-08-18	Rio Novo do Sul	Vila Alegre	-20.8625	-40.9364	1
T. vitticeps	2018-10-19	Domingos Martins	Califórnia	-20.2433	-40.6746	0
T. vitticeps	2016-06-30	Santa Teresa	Morro do Gelo	-19.9356	-40.6003	1
T. vitticeps	2016-05-23	Santa Teresa	Penha	-19.9356	-40.6003	1
T. vitticeps	2016-05-03	Santa Teresa	Valssugana Velha	-19.9543	-40.5601	0
T. vitticeps	2017-08-22	Alfredo Chaves	Caco do Pote	-20.635	-40.7497	1
T. vitticeps	2017-06-02	Alfredo Chaves	Miritimirm	-20.5261	-40.7828	0
T. vitticeps	2017-06-16	Alfredo Chaves	Miritimirm	-20.5261	-40.7828	0
T. vitticeps	2017-06-23	Anchieta	Duas Barras	-20.6084	-40.6572	0
T. vitticeps	-----	Cachoeiro de Itapemirim	Gironda	-20.7211	-41.0859	0
T. vitticeps	2017-06-21	Castelo	-----	-20.6036	-41.1847	0
T. vitticeps	2017-06-12	Castelo	Fazenda Conquista	-20.6036	-41.1847	1
T. vitticeps	2017-06-07	Domingos Martins	Sede	-20.4123	-40.6768	1
T. vitticeps	2017-06-21	Domingos Martins	Sede	-20.4123	-40.6768	1
T. vitticeps	2017-05-15	Domingos Martins	Sede	-20.4123	-40.6768	0
T. vitticeps	2017-05-15	Domingos Martins	Sede	-20.4123	-40.6768	1
T. vitticeps	2017-05-16	Domingos Martins	Sede	-20.4123	-40.6768	1
T. vitticeps	2017-05-24	Domingos Martins	Sede	-20.4123	-40.6768	1
T. vitticeps	2017-05-31	Domingos Martins	Sede	-20.4123	-40.6768	1
T. vitticeps	2017-05-19	Fundão	Tres Barras	-19.9156	-40.4325	0
T. vitticeps	2019-01-10	Domingos Martins	Califórnia	-20.2433	-40.6746	1
T. vitticeps	2017-05-05	Ibatiba	-----	-20.2339	-41.5106	0
T. vitticeps	2017-05-24	Iconha	Duas Barras	-20.7287	-40.8829	1
T. vitticeps	2017-05-05	Iconha	Palmeiras	-20.7931	-40.8111	0
T. vitticeps	2017-08-23	Marechal Floriano	Costa Pereira	-20.4277	-40.6487	0
T. vitticeps	2017-05-19	Marechal Floriano	Vila das Orquideas	-20.3997	-40.6701	1
T. vitticeps	2017-06-06	Mimoso do Sul	Vila Alegre	-21.0642	-41.3664	0
T. vitticeps	2017-05-22	Santa Teresa	Aparecidinha	-19.9356	-40.6003	1
T. vitticeps	2017-07-03	Santa Teresa	Santo Anselmo	-19.9356	-40.6003	0
T. vitticeps	2017-07-01	Santa Teresa	São Sebastião	-19.9356	-40.6003	0
T. vitticeps	2017-06-13	Venda Nova do Imigrante	Bairro da Grama	-20.3397	-41.1347	0
T. vitticeps	2017-06-07	Venda Nova do Imigrante	Bicuiba	-20.3363	-41.1745	0
T. vitticeps	2017-06-07	Venda Nova do Imigrante	Bicuiba	-20.3363	-41.1745	0
T. vitticeps	2017-08-11	Venda Nova do Imigrante	Lavrinhas	-20.3109	-41.1217	1
T. vitticeps	2017-07-17	Venda Nova do Imigrante	São João de Viçosa	-20.3319	-41.1924	1
T. vitticeps	2017-06-13	Venda Nova do Imigrante	São João de Viçosa	-20.3319	-41.1924	1
T. vitticeps	2017-05-05	Venda Nova do Imigrante	Sapucaia	-20.3944	-41.1253	1
T. vitticeps	2017-05-05	Venda Nova do Imigrante	Tocaia	-20.3397	-41.1347	1
T. vitticeps	2017-05-12	Venda Nova do Imigrante	Tocaia	-20.3397	-41.1347	1
T. vitticeps	2019-01-10	Domingos Martins	Califórnia	-20.2433	-40.6746	1
T. vitticeps	2016-02-01	Santa Maria de Jetibá	Caramurú	-20.1033	-40.6364	0
T. vitticeps	2018-01-30	Santa Maria de Jetibá	Caramurú	-20.1033	-40.6364	0
T. vitticeps	2018-03-28	Santa Maria de Jetibá	Caramurú	-20.1033	-40.6364	0
T. vitticeps	2018-05-25	Alfredo Chaves	Arapónga	-20.6386	-40.7501	1
T. vitticeps	2018-07-06	Alfredo Chaves	Cachoeirinha	-20.6249	-40.7532	1
T. vitticeps	2011-04-24	Santa Maria de Jetibá	Caramurú de baixo	-20.102	-40.7026	1
T. vitticeps	2018-05-22	Anchieta	Duas Barras	-20.6084	-40.6572	1
T. vitticeps	2011-03-17	Santa Maria de Jetibá	Caramurú de baixo	-20.102	-40.7026	1
T. vitticeps	2018-05-02	Barra de São Francisco	Miracema	-18.7815	-40.9076	0
T. vitticeps	2018-07-05	Barra de São Francisco	PIT2	-18.755	-40.8908	0
T. vitticeps	2018-09-11	Barra de São Francisco	PIT4	-18.755	-40.8908	0
T. vitticeps	2018-08-21	Cachoeiro de Itapemirim	Gruta / prox. A igreja	-20.8366	-41.0395	0
T. vitticeps	2018-09-06	Cachoeiro de Itapemirim	Gruta Santa	-20.8489	-41.1128	1
T. vitticeps	2018-07-26	Cariacica	Cachoeirinha	-20.3887	-40.3775	0
T. vitticeps	2018-05-04	Conceição de Castelo	Ribeirão Sta Teresa	-20.3683	-41.2439	0
T. vitticeps	2010-12-02	Fundão	Carneiros	-19.9561	-40.4079	1
T. vitticeps	2018-05-14	Domingos Martins	Sede	-20.4123	-40.6768	0
T. vitticeps	2018-05-21	Domingos Martins	Sede	-20.4123	-40.6768	0
T. vitticeps	2018-07-14	Iconha	Pedra D'água	-20.7931	-40.8111	1
T. vitticeps	2018-05-21	Iconha	São Caetano	-20.7128	-40.9086	1
T. vitticeps	2018-09-26	Iconha	Vale do Sol	-20.7976	-40.8099	0
T. vitticeps	2018-06-07	Itarana	Limoeiro	-19.8739	-40.8753	0
T. vitticeps	2018-07-02	Muniz Freire	Centro	-20.4667	-41.4167	1
T. vitticeps	2018-07-13	Muqui	Desengano	-20.8582	-41.2523	1
T. vitticeps	2018-09-17	Muqui	Vargem Alegre	-20.9197	-41.4262	1
T. vitticeps	2018-08-10	Rio Novo do Sul	Centro	-20.8625	-40.9364	0
T. vitticeps	2018-07-09	Rio Novo do Sul	Mundo Novo	-20.8167	-40.9167	0
T. vitticeps	2018-09-06	Rio Novo do Sul	Mundo Novo	-20.8167	-40.9167	1
T. vitticeps	2015-12-08	Fundão	Carneiros	-19.9325	-40.4067	0
T. vitticeps	2018-08-22	Santa Teresa	Pedra Alegre	-19.8635	-40.8065	0
T. vitticeps	2018-05-08	Santa Teresa	Rio Bonito	-20.055	-40.6399	0
T. vitticeps	2018-08-31	Santa Teresa	Varzea Alegre	-19.9019	-40.7463	1
T. vitticeps	2018-07-03	Venda Nova do Imigrante	Camargo	-20.3397	-41.1347	0
T. vitticeps	2018-05-22	Venda Nova do Imigrante	Tapera	-20.3429	-41.1112	0
T. vitticeps	2019-02-20	Muniz Freire	Córrego Rico	-20.4015	-41.3717	0
T. vitticeps	2016-03-30	Muniz Freire	Córrego Rico	-20.4015	-41.3717	1
T. vitticeps	2014-02-27	Vargem Alta	Córrego Alto	-20.65	-41.0205	0
T. vitticeps	2014-10-31	Águia Branca	Córrego Aparecidinha	-18.9831	-40.7403	1
T. vitticeps	2018-07-16	Venda Nova do Imigrante	Vila da Mata	-20.3397	-41.1347	0
T. vitticeps	2018-06-29	Venda Nova do Imigrante	Vila da Mata	-20.3397	-41.1347	0
T. vitticeps	2018-07-12	Viana	São Paulo de Cima	-20.3081	-40.5478	1
T. vitticeps	2019-05-27	Nova Venecia	Alto Muniz	-18.9089	-40.7161	1
T. vitticeps	2019-05-30	Domingos Martins	Sede	-20.3633	-40.6592	0
T. vitticeps	2019-05-28	Domingos Martins	Sede	-20.3633	-40.6592	1
T. vitticeps	2019-05-29	Domingos Martins	Sede	-20.3633	-40.6592	1
T. vitticeps	2019-05-08	Domingos Martins	Sede	-20.3633	-40.6592	1
T. vitticeps	2019-05-16	Domingos Martins	Pedra Azul	-20.3671	-41.0394	1
T. vitticeps	2019-05-05	Domingos Martins	Alto Biriricas	-20.2688	-40.604	1
T. vitticeps	2019-05-05	Domingos Martins	Alto Biriricas	-20.2688	-40.604	0
T. vitticeps	2019-05-07	Domingos Martins	Vila Izabel	-20.3819	-40.621	1
T. vitticeps	2019-05-04	Domingos Martins	Vila Izabel	-20.3819	-40.621	1
T. vitticeps	2019-06-06	Domingos Martins	Sede	-20.3633	-40.6592	1
T. vitticeps	2019-06-17	Domingos Martins	Pedra Azul	-20.3671	-41.0394	0
T. vitticeps	2019-06-17	Cariacica	Vale dos reis	-20.2639	-40.42	1
T. vitticeps	2019-05-31	Marechal Floriano	Araguia	-20.4798	-40.7736	1
T. vitticeps	2013-08-28	Rio Bananal	Córrego Bananalzinho	-19.2588	-40.3996	1
T. vitticeps	2019-05-25	Venda Nova do Imigrante	Vargem Grande	-20.385	-41.1699	1
T. vitticeps	2019-05-29	Venda Nova do Imigrante	Lavrinha	-20.3109	-41.1217	0
T. vitticeps	2019-06-06	Venda Nova do Imigrante	Tapera	-20.3429	-41.1112	0
T. vitticeps	2019-06-26	Venda Nova do Imigrante	Santo Antonio do Oriente	-20.4095	-41.1677	0
T. vitticeps	2019-05-20	Alfredo Chaves	Cachoeirinha	-20.615	-40.5521	1
T. vitticeps	2019-05-28	Alfredo Chaves	Caco do Pote	-20.6167	-40.7167	1
T. vitticeps	2019-06-08	Alfredo Chaves	Sagrada Familia	-20.5677	-40.698	1
T. vitticeps	2019-06-04	Castelo	Limoeiro	-20.4821	-41.1591	0
T. vitticeps	2014-05-09	Nova Venecia	Córrego Barra grande	-18.7106	-40.4006	1
T. vitticeps	2019-06-23	Castelo	Cor barata	-20.6036	-41.1847	0
T. vitticeps	2019-05-21	Mimoso do sul	Maguara	-21.0642	-41.3664	1
T. vitticeps	2019-05-10	Muqui	NI	-20.9517	-41.3458	0
T. vitticeps	2016-02-17	Águia Branca	Córrego Berlim	-18.9666	-40.7107	1
T. vitticeps	2019-06-04	Muqui	Palmital	-20.9517	-41.3458	0
T. vitticeps	2019-07-18	Venda Nova do Imigrante	Tapera	-20.3429	-41.1112	0
T. vitticeps	2019-07-15	Venda Nova do Imigrante	Tapera	-20.3429	-41.1112	1
T. vitticeps	2019-07-27	Rio Novo do Sul	Princesa	-20.6944	-40.9344	1
T. vitticeps	2019-09-05	Venda Nova do Imigrante	Bananeiras	-20.3314	-41.154	1	0	0	2	0
T. vitticeps	2019-09-03	Venda Nova do Imigrante	Bananeiras	-20.3314	-41.154	1	0	0	2	0
T. vitticeps	2019-09-20	Alfredo Chaves	Boa vista	-20.6861	-40.8068	1	1	0	0	0
T. vitticeps	2019-08-05	Alfredo Chaves	São Marcos	-20.5837	-40.7895	1
T. vitticeps	2010-11-03	Afonso Cláudio	Ribeirao da costa	-20.1346	-41.088	1
T. vitticeps	2010-10-20	Alfredo Chaves	Aparecida	-20.4566	-40.6891	0
T. vitticeps	2010-12-27	Alfredo Chaves	Boa Vista	-20.6861	-40.8068	0
T. vitticeps	2010-10-02	Alfredo Chaves	Cachoeirinha	-20.6342	-40.7525	1	1	0	0	1
T. vitticeps	2013-02-05	Ecoporanga	Córrego Boa união	-18.3733	-40.8306	1
T. vitticeps	2015-12-11	Nova Venecia	Córrego Boa Vista	-18.7106	-40.4006	0
T. vitticeps	2016-08-01	Castelo	Córrego da Barata	-20.6036	-41.1847	1
T. vitticeps	2013-10-30	Conceição de Castelo	Córrego da Onça	-20.3932	-41.2448	1
T. vitticeps	2013-11-19	Viana	Córrego da Onça	-20.3903	-40.4961	1
T. vitticeps	2018-02-16	Brejetuba	Córrego Da Passagem	-20.1461	-41.2903	1
T. vitticeps	2010-12-06	Alfredo Chaves	Santo Andre	-20.6342	-40.7525	0
T. vitticeps	2010-12-12	Alfredo Chaves	São Marcos	-20.5837	-40.7895	1
T. vitticeps	2010-12-13	Anchieta	Alto Joeba	-20.6979	-40.8096	0
T. vitticeps	2010-12-03	Anchieta	Alto Joeba	-20.6979	-40.8096	0
T. vitticeps	2010-09-29	Anchieta	Alto Joeba	-20.6979	-40.8096	1	2	0	0	1
T. vitticeps	2010-12-23	Anchieta	Alto Joeba	-20.6979	-40.8096	1
T. vitticeps	2010-11-10	Anchieta	Alto Joeba	-20.6979	-40.8096	1
T. vitticeps	2010-10-09	Anchieta	Alto Joeba	-20.6979	-40.8096	0
T. vitticeps	2010-12-09	Anchieta	Simpatia	-20.7224	-40.701	0
T. vitticeps	2010-12-13	Anchieta	Simpatia	-20.7224	-40.701	1
T. vitticeps	2015-02-05	Castelo	Córrego da Prata	-20.5507	-41.0426	0
T. vitticeps	2010-11-08	Castelo	Conquista	-20.6062	-41.2056	1
T. vitticeps	2018-03-14	Anchieta	Córrego Da Prata	-20.8058	-40.6456	1
T. vitticeps	2015-04-07	Castelo	Córrego do Boqueirão	-20.6036	-41.1847	1
T. vitticeps	2015-04-07	Castelo	Córrego do Cedro	-20.6036	-41.1847	0
T. vitticeps	2010-11-08	Castelo	Monte Alverne	-20.4455	-41.1423	0
T. vitticeps	2010-11-08	Castelo	Monte Alverne	-20.4455	-41.1423	0
T. vitticeps	2010-11-08	Castelo	Monte Alverne	-20.4455	-41.1423	0
T. vitticeps	2010-11-05	Castelo	Pouso alto	-20.6062	-41.2056	1
T. vitticeps	2010-10-27	Castelo	Sombra da tarde	-20.6062	-41.2056	1
T. vitticeps	2010-10-10	Conceição de Castelo	Alto Angá	-20.4244	-41.2493	1
T. vitticeps	2010-12-02	Conceição de Castelo	Estreito	-20.3307	-41.2777	0
T. vitticeps	2010-12-02	Conceição de Castelo	Estreito	-20.3307	-41.2777	0
T. vitticeps	2010-12-02	Conceição de Castelo	Estreito	-20.3307	-41.2777	1
T. vitticeps	2010-12-20	Conceição de Castelo	Mata Fria	-20.2875	-41.1837	1	0	0	1	0
T. vitticeps	2010-10-19	Fundão	Tres barras	-19.9156	-40.4325	1
T. vitticeps	2010-07-22	Fundão	Piabas	-19.8806	-40.4623	1
T. vitticeps	2010-11-20	Fundão	Piabas	-19.8806	-40.4623	0
T. vitticeps	2014-01-30	Guarapari	Pau D'óleo	-20.6167	-40.6333	0
T. vitticeps	2014-06-27	Guarapari	Pau D'óleo	-20.6167	-40.6333	0
T. vitticeps	2014-11-12	Guarapari	Pau D'óleo	-20.6167	-40.6333	0
T. vitticeps	2013-02-05	Guarapari	Cachoeirinha	-20.615	-40.5521	0
T. vitticeps	2015-03-09	Guarapari	Cachoeirinha	-20.615	-40.5521	1	2	0	0	0
T. vitticeps	2015-03-18	Guarapari	Cachoeirinha	-20.615	-40.5521	0
T. vitticeps	2015-08-26	Iconha	Córrego do Lopes	-20.7678	-40.8671	0
T. vitticeps	2010-11-07	Iconha	Alto Tocaia	-20.792	-40.8439	1
T. vitticeps	2014-10-20	Iconha	Córrego do Lopes	-20.7678	-40.8671	1
T. vitticeps	2010-10-13	Iconha	Duas barras	-20.7287	-40.8829	1
T. vitticeps	2015-05-27	Nova Venecia	Córrego do Macaco	-18.7106	-40.4006	0
T. vitticeps	2015-09-25	Nova Venecia	Córrego do Macaco	-18.7106	-40.4006	0
T. vitticeps	2010-12-06	Iconha	Jardim da Ilha	-20.7901	-40.8111	1	0	1	0	0
T. vitticeps	2010-10-05	Iconha	Retiro	-20.7901	-40.8111	1	1	0	0	0
T. vitticeps	2015-09-25	Nova Venecia	Córrego do Macaco	-18.7106	-40.4006	0
T. vitticeps	2014-11-25	Nova Venecia	Córrego do Macaco	-18.7106	-40.4006	1
T. vitticeps	2015-10-09	Nova Venecia	Córrego do Macaco	-18.7106	-40.4006	0
T. vitticeps	2010-11-10	Itaguaçu	Alto Sobreiro	-19.7829	-40.9848	1	1	0	0	0
T. vitticeps	2010-11-28	Itaguaçu	Cruzeirinho	-19.804	-40.8579	1
T. vitticeps	2016-03-23	Nova Venecia	Córrego do Macaco	-18.7106	-40.4006	0
T. vitticeps	2010-10-24	Marechal Floriano	Estrada velha	-20.4123	-40.6768	1
T. vitticeps	2010-10-24	Marechal Floriano	Estrada velha	-20.4123	-40.6768	1
T. vitticeps	2010-12-01	Marechal Floriano	Sede	-20.4123	-40.6768	1
T. vitticeps	2010-11-09	Muniz Freire	Amorim	-20.5128	-41.4278	1
T. vitticeps	2010-12-14	Muniz Freire	Barra do Amorim	-20.5128	-41.4278	1
T. vitticeps	2016-11-16	Nova Venecia	Córrego do Macaco	-18.7106	-40.4006	0
T. vitticeps	2015-09-21	Castelo	Córrego do Pam	-20.6036	-41.1847	0
T. vitticeps	2013-11-06	Ibatiba	Córrego do Resgate	-20.2858	-41.6478	1
T. vitticeps	2013-11-06	Ibatiba	Córrego do Resgate	-20.2858	-41.6478	1
T. vitticeps	2010-11-03	Muqui	Morada do Sol	-20.9534	-41.3471	1
T. vitticeps	2010-11-30	Muqui	Pirineus	-20.9534	-41.3471	0
T. vitticeps	2010-10-04	Muqui	Rio Claro de cima	-20.9205	-41.3877	0
T. vitticeps	2010-10-04	Muqui	Rio Claro de cima	-20.9205	-41.3877	0
T. vitticeps	2010-10-18	Rio Novo do Sul	Aparecidinha	-20.864	-40.925	1	1	0	0	1
T. vitticeps	2010-12-08	Rio Novo do Sul	Virginia Velha	-20.7536	-40.9469	0
T. vitticeps	2010-10-16	Rio Novo do Sul	Virginia Velha	-20.7536	-40.9469	1
T. vitticeps	2010-10-02	Santa Leopoldina	NI	-20.0956	-40.5314	1
T. vitticeps	2010-10-08	Santa Leopoldina	Quilombola	-20.0956	-40.5314	0
T. vitticeps	2010-10-10	Santa Leopoldina	Rio Bonito	-20.0506	-40.6136	0
T. vitticeps	2010-10-12	Santa Leopoldina	Rio Claro	-20.0956	-40.5314	1
T. vitticeps	2010-11-21	Santa Leopoldina	Rio das farinhas	-20.1902	-40.6398	1	0	1	0	0
T. vitticeps	2010-11-22	Santa Leopoldina	Sede	-20.0956	-40.5314	1
T. vitticeps	2010-10-14	Santa Leopoldina	Sede	-20.0956	-40.5314	1	2	1	0	0
T. vitticeps	2013-11-14	Castelo	Córrego Do Sessenta	-20.6036	-41.1847	0
T. vitticeps	2010-11-22	Vargem Alta	Capivara	-20.5833	-41.0511	0
T. vitticeps	2014-10-28	Afonso Cláudio	Córrego Firme	-20.096	-41.1991	1
T. vitticeps	2010-12-22	Venda Nova do Imigrante	Alto Viçosinha	-20.3563	-41.1668	1
T. vitticeps	2010-11-25	Venda Nova do Imigrante	Bananeiras	-20.3314	-41.154	0
T. vitticeps	2010-12-12	Venda Nova do Imigrante	Bela Aurora	-20.4178	-41.1392	1
T. vitticeps	2010-12-06	Venda Nova do Imigrante	Bicuiba	-20.3363	-41.1745	1	0	0	1	0
T. vitticeps	2010-10-06	Venda Nova do Imigrante	Bicuiba	-20.3363	-41.1745	1
T. vitticeps	2010-12-10	Venda Nova do Imigrante	Lavrinhas	-20.3109	-41.1217	0
T. vitticeps	2010-12-22	Venda Nova do Imigrante	Lavrinhas	-20.3109	-41.1217	1
T. vitticeps	2010-12-22	Venda Nova do Imigrante	NI	-20.3309	-41.1324	1
T. vitticeps	2010-12-12	Venda Nova do Imigrante	Tapera	-20.3429	-41.1112	1
T. vitticeps	2015-11-20	Linhares	Córrego Floreal	-19.3911	-40.0722	0
T. vitticeps	2016-04-05	Linhares	Córrego Floreal	-19.3911	-40.0722	0
T. vitticeps	2011-11-11	Afonso Cláudio	Fortaleza	-20.1246	-41.1759	1
T. vitticeps	2011-11-26	Afonso Cláudio	Fortaleza	-20.1246	-41.1759	1
T. vitticeps	2011-01-24	Alfredo Chaves	Cachoeira Alta	-20.6802	-40.7814	1
T. vitticeps	2011-11-06	Alfredo Chaves	Cachoeira Alta	-20.6802	-40.7814	1
T. vitticeps	2011-01-18	Alfredo Chaves	Iriritimirim	-20.5261	-40.7828	1
T. vitticeps	2011-01-27	Alfredo Chaves	Iriritimirim	-20.5261	-40.7828	1
T. vitticeps	2011-10-18	Alfredo Chaves	Iriritimirim	-20.5261	-40.7828	1	0	0	1	0
T. vitticeps	2011-12-16	Alfredo Chaves	Matilde	-20.5691	-40.8303	0
T. vitticeps	2011-02-07	Alfredo Chaves	NI	-20.6342	-40.7525	1	0	0	1	0
T. vitticeps	2011-02-13	Alfredo Chaves	Recreio	-20.6175	-40.8078	0
T. vitticeps	2011-01-08	Alfredo Chaves	Recreio	-20.6175	-40.8078	1
T. vitticeps	2016-11-01	Nova Venecia	Córrego Fortaleza	-18.7106	-40.4006	0
T. vitticeps	2011-02-15	Alfredo Chaves	Rio Veado	-20.6342	-40.7525	1
T. vitticeps	2011-02-12	Alfredo Chaves	Sagrada Familia	-20.5794	-40.6991	1
T. vitticeps	2011-02-24	Alfredo Chaves	Santa Luzia do Ipe	-20.4914	-40.9455	1
T. vitticeps	2011-01-28	Alfredo Chaves	São Bento do Batatal	-20.5009	-40.7067	0
T. vitticeps	2011-02-22	Alfredo Chaves	São Francisco do Batatal	-20.4779	-40.9593	0
T. vitticeps	2014-12-16	Linhares	Córrego Indaiá	-19.3911	-40.0722	1
T. vitticeps	2015-10-20	Nova Venecia	Córrego Invejada	-18.7106	-40.4006	1
T. vitticeps	2016-01-15	Nova Venecia	Córrego Invejada	-18.7106	-40.4006	0
T. vitticeps	2016-07-02	Nova Venecia	Córrego Jacutinga	-18.7106	-40.4006	0
T. vitticeps	2016-06-02	Nova Venecia	Córrego Jacutinga	-18.7106	-40.4006	0
T. vitticeps	2015-01-12	Nova Venecia	Córrego Jacutinga	-18.7106	-40.4006	0
T. vitticeps	2016-09-09	Linhares	Córrego Jaracatiá	-19.3911	-40.0722	1
T. vitticeps	2014-04-07	Linhares	Córrego José Caliman	-19.3911	-40.0722	0
T. vitticeps	2014-10-06	Nova Venecia	Córrego Lage (Boa Vista)	-18.7106	-40.4006	0
T. vitticeps	2014-03-12	Muniz Freire	Córrego Liberdade	-20.4642	-41.4131	0
T. vitticeps	2011-12-20	Anchieta	Alto Joeba	-20.6979	-40.8096	1
T. vitticeps	2011-02-18	Anchieta	Alto Joeba	-20.6979	-40.8096	0
T. vitticeps	2011-02-01	Anchieta	Alto Joeba	-20.6979	-40.8096	1
T. vitticeps	2011-02-12	Anchieta	Alto Joeba	-20.6979	-40.8096	1
T. vitticeps	2011-02-23	Anchieta	Alto Joeba	-20.6979	-40.8096	1
T. vitticeps	2011-01-08	Anchieta	Alto Joeba	-20.6979	-40.8096	1
T. vitticeps	2011-12-04	Anchieta	Itajubaia	-20.6875	-40.6266	0
T. vitticeps	2011-02-07	Anchieta	Itajubaia	-20.6875	-40.6266	0
T. vitticeps	2011-02-07	Anchieta	Itajubaia	-20.6875	-40.6266	1
T. vitticeps	2011-11-23	Anchieta	Itajubaia	-20.6875	-40.6266	0
T. vitticeps	2011-10-03	Anchieta	Itajubaia	-20.6875	-40.6266	1	1	0	0	1
T. vitticeps	2011-02-14	Anchieta	NI	-20.7957	-40.617	1
T. vitticeps	2011-12-19	Anchieta	Simpatia	-20.7224	-40.701	0
T. vitticeps	2017-12-05	Itarana	Córrego Limoeiro de Santo Antônio	-19.8739	-40.8753	1
T. vitticeps	2017-02-07	Itarana	Córrego Limoeiro de Santo Antônio	-19.8739	-40.8753	1
T. vitticeps	2017-11-17	Itarana	Córrego Limoeiro de Santo Antônio	-19.8739	-40.8753	1
T. vitticeps	2015-11-27	Itarana	Córrego Limoeiro do Caravagio	-19.8739	-40.8753	0
T. vitticeps	2015-11-26	Santa Teresa	Córrego Mangaga	-19.9356	-40.6003	0
T. vitticeps	2014-03-26	Mantenópolis	Córrego Mantena	-18.8625	-41.1228	1
T. vitticeps	2016-02-17	Domingos Martins	Córrego Melgacinho (pov.)	-20.2355	-40.7049	1
T. vitticeps	2011-10-20	Castelo	Garage	-20.6062	-41.2056	1
T. vitticeps	2011-01-20	Castelo	Lembrança	-20.5477	-41.3566	0
T. vitticeps	2011-11-08	Castelo	Lembranþa	-20.5477	-41.3566	1
T. vitticeps	2011-11-30	Castelo	Mundo Novo	-20.6198	-41.2666	1
T. vitticeps	2016-11-10	Nova Venecia	Córrego Muniz	-18.7106	-40.4006	0
T. vitticeps	2016-11-10	Nova Venecia	Córrego Muniz	-18.7106	-40.4006	0
T. vitticeps	2011-10-19	Castelo	Santa Clara	-20.59	-41.3444	0
T. vitticeps	2011-10-03	Castelo	Santa Clara	-20.59	-41.3444	1
T. vitticeps	2011-10-19	Castelo	Santa Clara	-20.59	-41.3444	1
T. vitticeps	2011-10-19	Castelo	Santa Clara	-20.59	-41.3444	1
T. vitticeps	2011-01-12	Castelo	Sede	-20.6062	-41.2056	0
T. vitticeps	2015-04-06	Santa Maria de Jetibá	Córrego Nove	-20.0406	-40.7461	0
T. vitticeps	2016-12-12	Águia Branca	Córrego Parado	-18.9831	-40.7403	0
T. vitticeps	2011-04-10	Conceição de Castelo	Formosa	-20.4312	-41.3019	1
T. vitticeps	2011-01-10	Conceição de Castelo	Poço Fundo	-20.3572	-41.2451	0
T. vitticeps	2014-01-20	Rio Bananal	Córrego Paranazinho	-19.265	-40.3333	1
T. vitticeps	2011-04-28	Domingos Martins	Sede	-20.3664	-40.6595	1
T. vitticeps	2015-03-18	Guarapari	Cachoeirinha	-20.615	-40.5521	0
T. vitticeps	2015-12-11	Linhares	Córrego Quati	-19.3894	-40.411	0
T. vitticeps	2018-02-09	Muniz Freire	Córrego Rico	-20.4015	-41.3717	0
T. vitticeps	2011-01-05	Iconha	Alto Tocaia	-20.792	-40.8439	1
T. vitticeps	2015-04-22	Barra de São Francisco	Córrego Rio do Carmo	-18.755	-40.8908	0
T. vitticeps	2017-02-03	Muniz Freire	Córrego Santa Rita	-20.4642	-41.4131	1
T. vitticeps	2015-06-10	Muniz Freire	Córrego Santa Rosa	-20.4642	-41.4131	0
T. vitticeps	2013-01-15	Afonso Cláudio	Córrego Santo Antonio	-20.0742	-41.1239	0
T. vitticeps	2011-02-07	Iconha	Morro do Palha	-20.8027	-40.8491	1
T. vitticeps	2015-11-05	Santa Teresa	Córrego Santo Henrique	-19.9356	-40.6003	0
T. vitticeps	2015-11-20	Santa Teresa	Córrego Santo Henrique	-19.9356	-40.6003	1
T. vitticeps	2016-03-30	Afonso Cláudio	Córrego São Bento	-20.1862	-41.2315	1
T. vitticeps	2011-10-16	Itaguaçu	Alto Sobreiro	-19.7829	-40.9848	1
T. vitticeps	2011-12-05	Itarana	Alto Corrego Limoeiro	-19.8742	-40.8742	0
T. vitticeps	2015-04-20	Barra de São Francisco	Córrego São José	-18.755	-40.8908	0
T. vitticeps	2013-03-06	Castelo	Córrego Seleta	-20.6036	-41.1847	1
T. vitticeps	2014-02-14	Castelo	Córrego Seleta	-20.6036	-41.1847	1
T. vitticeps	2013-08-26	Vilão Pavão	Córrego Socorro	-18.6035	-40.6478	1
T. vitticeps	2013-10-16	Santa Teresa	Córrego Sujo	-19.9356	-40.6003	0
T. vitticeps	2011-02-23	Muniz Freire	Cachoeria do Amorim	-20.5247	-41.3884	0
T. vitticeps	2011-02-22	Muniz Freire	Estreito	-20.4563	-41.4086	0
T. vitticeps	2011-02-07	Muniz Freire	NI	-20.4563	-41.4086	1
T. vitticeps	2013-04-23	Pancas	Córrego Ubá	-19.0759	-40.8105	0
T. vitticeps	2013-04-23	Pancas	Córrego Ubá	-19.0759	-40.8105	0
T. vitticeps	2013-08-14	Castelo	Cor.Boqueirão	-20.6036	-41.1847	0
T. vitticeps	2013-09-12	Castelo	Córrego Jaboticabeira	-20.6036	-41.1847	1
T. vitticeps	2014-11-05	Itarana	Córrego Limoeiro S. Antonio	-19.9679	-40.8602	0
T. vitticeps	2013-09-04	Iconha	Córrego Lopes	-20.7678	-40.8671	0
T. vitticeps	2011-02-20	Muqui	Banco da Terra	-20.9534	-41.3471	1
T. vitticeps	2011-11-10	Muqui	Banco da Terra	-20.9534	-41.3471	1
T. vitticeps	2013-09-26	Iconha	Córrego Lopes	-20.7678	-40.8671	1
T. vitticeps	2011-01-08	Muqui	Fazenda Candura	-21.005	-41.2524	0
T. vitticeps	2011-02-07	Muqui	Fazenda entre morros	-20.9534	-41.3471	1
T. vitticeps	2011-01-31	Muqui	Fazenda entre morros	-20.9534	-41.3471	1
T. vitticeps	2011-03-28	Muqui	Fazenda entre morros	-20.9534	-41.3471	1
T. vitticeps	2011-11-10	Muqui	Fazenda entre morros	-20.9534	-41.3471	1
T. vitticeps	2011-01-31	Muqui	Fazenda Sabia	-20.9534	-41.3471	1
T. vitticeps	2011-01-18	Muqui	Rio Claro de baixo	-20.9406	-41.3755	0
T. vitticeps	2011-01-08	Nova Venecia	Serra de cima	-18.7891	-40.4881	1
T. vitticeps	2011-01-18	Rio Novo do Sul	Couro dos monos	-20.8473	-40.9015	1
T. vitticeps	2016-03-21	Castelo	Córrego Santa Justa	-20.6036	-41.1847	1
T. vitticeps	2011-12-19	Rio Novo do Sul	Virginia Nova	-20.7495	-40.9615	1
T. vitticeps	2011-10-04	Rio Novo do Sul	Virginia Velha	-20.7536	-40.9469	0
T. vitticeps	2011-01-31	Santa Leopoldina	Alto California	-20.22	-40.6033	1
T. vitticeps	2011-11-23	Santa Leopoldina	Colina Verde	-20.0415	-40.4456	1
T. vitticeps	2011-11-02	Santa Leopoldina	Rio Bonito	-20.0506	-40.6136	1
T. vitticeps	2011-11-25	Santa Leopoldina	Rio do Norte	-20.0956	-40.5314	1
T. vitticeps	2019-11-05	Nova Venecia	Córrego Macaco	-18.7106	-40.4006	0
T. vitticeps	2011-12-26	Afonso Cláudio	Córrego Arrependido	-20.0655	-41.0838	1
T. vitticeps	2011-12-22	Santa Maria de Jetibá	Recreio	-19.986	-40.691	0
T. vitticeps	2011-12-30	Venda Nova do Imigrante	Bananeiras	-20.3314	-41.154	1	1	0	0	1
T. vitticeps	2011-02-23	Venda Nova do Imigrante	Bananeiras	-20.3314	-41.154	1
T. vitticeps	2011-11-13	Venda Nova do Imigrante	Bananeiras	-20.3314	-41.154	1
T. vitticeps	2011-02-01	Venda Nova do Imigrante	Bicuiba	-20.3363	-41.1745	1
T. vitticeps	2011-02-03	Venda Nova do Imigrante	Bicuiba	-20.3363	-41.1745	1
T. vitticeps	2011-02-03	Venda Nova do Imigrante	Bicuiba	-20.3363	-41.1745	1
T. vitticeps	2011-10-29	Venda Nova do Imigrante	Bicuiba	-20.3363	-41.1745	1
T. vitticeps	2011-02-07	Venda Nova do Imigrante	Cachoeira Alegre	-20.3663	-41.1991	1
T. vitticeps	2011-01-25	Venda Nova do Imigrante	Cachoeira Alegre	-20.3663	-41.1991	0
T. vitticeps	2011-10-17	Venda Nova do Imigrante	Cachoeira Alegre	-20.3663	-41.1991	1	0	0	1	0
T. vitticeps	2011-01-11	Venda Nova do Imigrante	Caxixe frio	-20.3309	-41.1324	1
T. vitticeps	2011-01-19	Venda Nova do Imigrante	Samecora	-20.3309	-41.1324	1
T. vitticeps	2011-10-30	Venda Nova do Imigrante	Santo Antonio do Oriente	-20.4095	-41.1677	1
T. vitticeps	2018-05-09	Água doce do norte	Córrego Azul	-18.5469	-40.9786	0
T. vitticeps	2011-02-05	Venda Nova do Imigrante	Tapera	-20.3429	-41.1112	1
T. vitticeps	2011-02-07	Venda Nova do Imigrante	Tapera	-20.3429	-41.1112	1
T. vitticeps	2011-10-30	Venda Nova do Imigrante	Tapera	-20.3429	-41.1112	0
T. vitticeps	2011-12-15	Venda Nova do Imigrante	Vargem grande	-20.385	-41.1699	0
T. vitticeps	2011-12-21	Venda Nova do Imigrante	Vargem grande	-20.385	-41.1699	1
T. vitticeps	2011-10-17	Venda Nova do Imigrante	Vargem grande	-20.385	-41.1699	1	0	0	1	0
T. vitticeps	2018-08-08	Barra de São Francisco	Córrego Boa sorte Esquerde	-18.755	-40.8908	0
T. vitticeps	2018-02-15	Água doce do norte	Córrego Bom Jesus	-18.5428	-40.9699	0
T. vitticeps	2018-03-15	Água doce do norte	Córrego Bom Jesus	-18.5428	-40.9699	0
T. vitticeps	2012-02-27	Afonso Cláudio	Fortaleza	-20.1246	-41.1759	1
T. vitticeps	2012-01-08	Anchieta	Alto Joeba	-20.6979	-40.8096	1
T. vitticeps	2012-01-24	Anchieta	Itajubaia	-20.6875	-40.6266	1
T. vitticeps	2011-01-28	Iconha	Córrego Cecilia	-20.7601	-40.8752	0
T. vitticeps	2012-02-29	Castelo	Caxixe	-20.4833	-41.1333	1
T. vitticeps	2010-12-06	Castelo	Córrego cedro	-20.4587	-41.2138	1	0	0	1	0
T. vitticeps	2012-01-17	Castelo	Esplanada	-20.6062	-41.2056	1
T. vitticeps	2012-01-30	Castelo	Seleta	-20.5658	-41.293	1	0	0	1	0
T. vitticeps	2012-03-05	Castelo	Sete Voltas	-20.6062	-41.2056	1	1	0	0	0
T. vitticeps	2012-03-19	Conceição de Castelo	Bom sucesso	-20.3197	-41.3483	1
T. vitticeps	2012-02-28	Conceição de Castelo	Monforte frio	-20.3572	-41.2451	0
T. vitticeps	2012-04-18	Conceição de Castelo	Ribeirao da Conceicao	-20.3572	-41.2451	1	0	0	1	0
T. vitticeps	2010-11-07	Castelo	Córrego da areia	-20.6062	-41.2056	0
T. vitticeps	2012-03-20	Conceição de Castelo	Santa Teresa	-20.4363	-41.2185	1
T. vitticeps	2011-10-19	Iconha	Córrego da Cecilia	-20.7601	-40.8752	1
T. vitticeps	2011-12-02	Castelo	Córrego da onþa	-20.6062	-41.2056	1
T. vitticeps	2012-02-29	Iconha	Duas barras	-20.7287	-40.8829	1
T. vitticeps	2012-01-25	Iconha	Duas barras	-20.7287	-40.8829	1
T. vitticeps	2012-03-02	Iconha	Duas barras	-20.7287	-40.8829	0
T. vitticeps	2011-02-11	Castelo	Córrego da onþa	-20.6062	-41.2056	1
T. vitticeps	2011-02-22	Conceição de Castelo	Córrego da onþa	-20.3932	-41.2448	0
T. vitticeps	2012-02-14	Iconha	Jardim da Ilha	-20.7901	-40.8111	0
T. vitticeps	2012-01-27	Iconha	Nova Esperanca	-20.76	-40.8927	1	1	0	0	1
T. vitticeps	2012-03-04	Iconha	Palmital	-20.7814	-40.875	0
T. vitticeps	2012-02-24	Iconha	Pedra Lisa	-20.7089	-40.827	1
T. vitticeps	2012-02-23	Iconha	Santo Antonio	-20.6912	-40.8762	1
T. vitticeps	2011-01-08	Muqui	Córrego do Meio	-20.9534	-41.3471	1
T. vitticeps	2011-02-04	Castelo	Córrego do Morro	-20.6062	-41.2056	1
T. vitticeps	2012-02-15	Marechal Floriano	Estrada do Caracol	-20.4123	-40.6768	1
T. vitticeps	2012-03-07	Marechal Floriano	Saida de cima	-20.4123	-40.6768	0
T. vitticeps	2012-03-04	Muniz Freire	Fazenda Santa Maria	-20.4167	-41.3833	1
T. vitticeps	2012-02-08	Muqui	Fazenda Alianþa	-20.8886	-41.3694	1	1	0	0	0
T. vitticeps	2012-01-03	Muqui	Fazenda entre morros	-20.9534	-41.3471	1
T. vitticeps	2012-01-16	Muqui	Fazenda Morgado	-20.9534	-41.3471	1
T. vitticeps	2012-02-01	Muqui	Morada do Sol	-20.9534	-41.3471	1
T. vitticeps	2012-01-27	Rio Novo do Sul	Cachoeirinha	-20.8234	-40.9649	1
T. vitticeps	2012-03-17	Rio Novo do Sul	NI	-20.864	-40.925	1	1	0	0	0
T. vitticeps	2012-02-24	Rio Novo do Sul	Princesa	-20.7024	-40.929	1
T. vitticeps	2012-03-07	Rio Novo do Sul	Princesa	-20.7024	-40.929	1
T. vitticeps	2012-02-19	Rio Novo do Sul	Virginia Velha	-20.7536	-40.9469	1	1	0	0	1
T. vitticeps	2012-01-15	Santa Leopoldina	Alto California	-20.22	-40.6033	1	0	0	1	0
T. vitticeps	2012-01-20	Santa Leopoldina	Rio Bonito	-20.0506	-40.6136	0
T. vitticeps	2012-02-27	Santa Leopoldina	Rio da Prata	-20.0956	-40.5314	1
T. vitticeps	2012-01-17	Santa Leopoldina	Sede	-20.0956	-40.5314	1
T. vitticeps	2012-02-15	Santa Maria de Jetibá	Recreio	-19.986	-40.691	1	0	0	1	0
T. vitticeps	2012-03-27	São José do Calçado	Alto Calcado	-20.932	-41.6057	0
T. vitticeps	2012-03-14	São José do Calçado	Alto Calcado	-20.932	-41.6057	1
T. vitticeps	2012-03-27	São José do Calçado	Alto Calcado	-20.932	-41.6057	1
T. vitticeps	2012-03-27	São José do Calçado	NI	-21.0265	-41.6537	1
T. vitticeps	2012-01-31	Venda Nova do Imigrante	Bela Aurora	-20.4178	-41.1392	1
T. vitticeps	2012-02-12	Venda Nova do Imigrante	Fazenda Saude	-20.3714	-41.1118	1	0	0	1	0
T. vitticeps	2012-02-12	Venda Nova do Imigrante	Fazenda Saude	-20.3714	-41.1118	1
T. vitticeps	2012-02-17	Venda Nova do Imigrante	Lavrinhas	-20.3109	-41.1217	1
T. vitticeps	2012-01-28	Venda Nova do Imigrante	Sapucaia	-20.3944	-41.1253	0
T. vitticeps	2010-12-14	Iconha	Córrego do Norte	-20.7901	-40.8111	1
T. vitticeps	2012-02-13	Castelo	Córrego do Uba	-20.6041	-41.0789	1
T. vitticeps	2012-01-03	Viana	Perobas	-20.3702	-40.4775	1
T. vitticeps	2010-12-06	Castelo	Córrego dos mocos	-20.6062	-41.2056	0
T. vitticeps	2013-01-15	Afonso Cláudio	Tabatinga	-20.2081	-41.087	0
T. vitticeps	2013-01-15	Afonso Cláudio	Tabatinga	-20.2081	-41.087	0
T. vitticeps	2013-01-15	Afonso Cláudio	Tabatinga	-20.2081	-41.087	0
T. vitticeps	2013-01-15	Afonso Cláudio	Tabatinga	-20.2081	-41.087	0
T. vitticeps	2013-01-15	Afonso Cláudio	Tabatinga	-20.2081	-41.087	0
T. vitticeps	2013-01-15	Afonso Cláudio	Tabatinga	-20.2081	-41.087	1
T. vitticeps	2013-01-15	Afonso Cláudio	Tabatinga	-20.2081	-41.087	1
T. vitticeps	2011-11-01	Afonso Cláudio	Córrego dos mocos	-20.0962	-41.0849	1
T. vitticeps	2013-02-26	Alfredo Chaves	4º Território	-20.6635	-40.8165	1
T. vitticeps	2013-03-01	Alfredo Chaves	4º Território	-20.6635	-40.8165	0
T. vitticeps	2013-03-18	Alfredo Chaves	4º Território	-20.6635	-40.8165	1
T. vitticeps	2013-12-11	Alfredo Chaves	Cachoeira Alta	-20.6802	-40.7814	1
T. vitticeps	2013-01-23	Alfredo Chaves	Cachoeira Alta	-20.6802	-40.7814	1
T. vitticeps	2013-01-18	Alfredo Chaves	Cachoeirinha	-20.6249	-40.7532	1
T. vitticeps	2013-01-14	Alfredo Chaves	Caco do Pote	-20.635	-40.7497	1
T. vitticeps	2013-01-18	Alfredo Chaves	Caco do Pote	-20.635	-40.7497	1
T. vitticeps	2013-03-05	Alfredo Chaves	Caco do Pote	-20.635	-40.7497	1
T. vitticeps	2013-12-11	Alfredo Chaves	Centro	-20.635	-40.7497	1
T. vitticeps	2013-11-27	Alfredo Chaves	Garaem da Prefeitura	-20.6348	-40.7503	0
T. vitticeps	2013-01-18	Alfredo Chaves	Iriritimirim	-20.5261	-40.7828	1
T. vitticeps	2013-01-30	Alfredo Chaves	Iriritimirim	-20.5261	-40.7828	1
T. vitticeps	2013-01-16	Alfredo Chaves	Sagrada Familia	-20.5792	-40.6975	0
T. vitticeps	2013-01-04	Alfredo Chaves	Sagrada Familia	-20.5792	-40.6975	1
T. vitticeps	2013-01-18	Alfredo Chaves	Sagrada Familia	-20.5792	-40.6975	1
T. vitticeps	2013-03-08	Alfredo Chaves	Sagrada Familia	-20.5792	-40.6975	1
T. vitticeps	2013-11-13	Alfredo Chaves	Santa Luzia do Ipê	-20.635	-40.7497	1
T. vitticeps	2013-10-14	Alfredo Chaves	Santa Luzia do Ipê	-20.635	-40.7497	0
T. vitticeps	2013-12-11	Alfredo Chaves	Santo André	-20.635	-40.7497	1
T. vitticeps	2013-02-22	Alfredo Chaves	Santo André	-20.635	-40.7497	1
T. vitticeps	2013-01-14	Alfredo Chaves	São Bento do Batatal	-20.5169	-40.7109	0
T. vitticeps	2013-01-23	Alfredo Chaves	São Francisco do Batatal	-20.4779	-40.9593	1
T. vitticeps	2013-11-13	Alfredo Chaves	São João	-20.635	-40.7497	1
T. vitticeps	2011-11-08	Castelo	Córrego forquilha	-20.6062	-41.2056	1
T. vitticeps	2011-11-16	Castelo	Córrego forquilha	-20.6062	-41.2056	1
T. vitticeps	2013-01-21	Anchieta	Alto Joeba	-20.6979	-40.8096	1
T. vitticeps	2013-03-11	Anchieta	Alto Joeba	-20.6979	-40.8096	0
T. vitticeps	2013-03-15	Anchieta	Alto Joeba	-20.6979	-40.8096	1
T. vitticeps	2013-10-25	Anchieta	Alto Joeba	-20.6979	-40.8096	1
T. vitticeps	2013-11-13	Anchieta	Duas Barras	-20.6084	-40.6572	0
T. vitticeps	2013-10-04	Anchieta	Duas Barras	-20.6084	-40.6572	1
T. vitticeps	2013-10-18	Anchieta	Duas Barras	-20.6084	-40.6572	1
T. vitticeps	2013-01-21	Anchieta	Itajobaia	-20.8058	-40.6456	0
T. vitticeps	2013-01-21	Anchieta	Itajobaia	-20.8058	-40.6456	0
T. vitticeps	2013-10-08	Anchieta	Itajobaia	-20.8058	-40.6456	1
T. vitticeps	2013-01-21	Anchieta	São Lourenço	-20.8058	-40.6456	1
T. vitticeps	-----	Anchieta	São Mateus	-20.7649	-40.7256	1
T. vitticeps	2013-03-13	Anchieta	São Mateus	-20.7649	-40.7256	1
T. vitticeps	2013-11-13	Anchieta	São Mateus	-20.7649	-40.7256	0
T. vitticeps	2013-12-05	Cachoeiro de Itapemirim	Furquilha	-20.8489	-41.1128	0
T. vitticeps	2013-10-29	Cachoeiro de Itapemirim	Sempre Viva	-20.8489	-41.1128	0
T. vitticeps	2013-03-13	Castelo	Aracuí	-20.6414	-41.2097	0
T. vitticeps	2013-02-20	Castelo	Baixo Corumbá	-20.5417	-41.1433	1
T. vitticeps	2013-01-11	Castelo	Batéia	-20.5373	-41.0696	1
T. vitticeps	2013-04-09	Castelo	Boa Sorte	-20.6036	-41.1847	1
T. vitticeps	2013-03-01	Castelo	Boqueirão	-20.6036	-41.1847	1
T. vitticeps	2012-01-25	Viana	Córrego grande	-20.3762	-40.4381	1	0	0	1	0
T. vitticeps	2011-11-28	Castelo	Córrego Jabuticabeira	-20.5131	-41.266	1
T. vitticeps	2013-01-28	Castelo	Cachoeira Santa Fé	-20.6036	-41.1847	1
T. vitticeps	2013-01-23	Castelo	Cedro	-20.4587	-41.2138	1
T. vitticeps	2011-03-28	Itarana	Córrego Limoeiro Sto Antonio	-19.8742	-40.8742	1
T. vitticeps	2011-03-30	Itarana	Córrego Pedra da Onpa	-19.8742	-40.8742	1
T. vitticeps	2013-02-20	Castelo	Estrela do Norte	-20.58	-41.3172	1
T. vitticeps	2013-02-20	Castelo	Estrela do Norte	-20.58	-41.3172	1
T. vitticeps	2013-03-18	Castelo	Itatiaia	-20.6036	-41.1847	1
T. vitticeps	2013-04-12	Castelo	Mamona	-20.5795	-41.1793	1
T. vitticeps	2013-01-11	Castelo	Mamona	-20.5795	-41.1793	1
T. vitticeps	2013-10-14	Castelo	Mamona	-20.5795	-41.1793	0
T. vitticeps	2013-04-09	Castelo	Monte Alverne	-20.4455	-41.1423	1
T. vitticeps	2013-01-08	Castelo	Niterói	-20.6082	-41.2051	0
T. vitticeps	2013-02-07	Castelo	Nogueira	-20.5065	-41.2094	1
T. vitticeps	2013-04-25	Castelo	Prata	-20.6036	-41.1847	1
T. vitticeps	2013-01-16	Castelo	Santa Clara	-20.6036	-41.1847	0
T. vitticeps	2013-01-16	Castelo	Santa Clara	-20.6036	-41.1847	0
T. vitticeps	2013-01-16	Castelo	Santa Clara	-20.6036	-41.1847	0
T. vitticeps	2013-01-16	Castelo	Santa Clara	-20.6036	-41.1847	0
T. vitticeps	2013-01-16	Castelo	Santa Clara	-20.6036	-41.1847	0
T. vitticeps	2013-01-16	Castelo	Santa Clara	-20.6036	-41.1847	1
T. vitticeps	2013-01-16	Castelo	Santa Clara	-20.6036	-41.1847	1
T. vitticeps	2013-03-06	Castelo	São Cristovão	-20.5621	-41.1236	1
T. vitticeps	2018-06-05	Água doce do norte	Córrego Pratinha	-18.5469	-40.9786	0
T. vitticeps	2018-08-25	Água doce do norte	Córrego Santa Rosa	-18.5469	-40.9786	0
T. vitticeps	2013-04-11	Conceição de Castelo	Angá	-20.4244	-41.2493	0
T. vitticeps	2018-08-25	Água doce do norte	Córrego Santa Rosa	-18.5469	-40.9786	0
T. vitticeps	2013-01-08	Conceição de Castelo	Monforte Frio	-20.3683	-41.2439	0
T. vitticeps	2013-01-08	Conceição de Castelo	Monforte Frio	-20.3683	-41.2439	1
T. vitticeps	2013-03-12	Conceição de Castelo	Monforte Frio	-20.3683	-41.2439	1
T. vitticeps	2013-03-12	Conceição de Castelo	Pindobas	-20.2907	-41.3043	1
T. vitticeps	2013-01-29	Conceição de Castelo	Pingadeira	-20.3683	-41.2439	1
T. vitticeps	2011-04-12	Itarana	Córrego São Bento	-19.8742	-40.8742	1	1	0	0	0
T. vitticeps	2013-03-12	Conceição de Castelo	São Bento da Pedra	-20.3683	-41.2439	1
T. vitticeps	2013-03-12	Domingos Martins	Alto Biriricas	-20.2688	-40.604	1
T. vitticeps	2013-10-25	Domingos Martins	Biriricas	-20.3151	-40.5908	1
T. vitticeps	2013-02-20	Domingos Martins	Estrada do Galo	-20.3633	-40.6592	1
T. vitticeps	2013-04-11	Domingos Martins	Melgacinho	-20.2355	-40.7049	1
T. vitticeps	2013-12-10	Domingos Martins	Melgacinho	-20.2355	-40.7049	1
T. vitticeps	2013-12-10	Domingos Martins	Melgacinho	-20.2355	-40.7049	1
T. vitticeps	2013-02-21	Domingos Martins	Melgacinho	-20.2355	-40.7049	0
T. vitticeps	2013-02-18	Domingos Martins	Melgacinho	-20.2355	-40.7049	1
T. vitticeps	2013-01-28	Domingos Martins	Orac	-20.3633	-40.6592	1
T. vitticeps	2013-03-22	Domingos Martins	Panelas	-20.3363	-40.6352	1
T. vitticeps	2013-04-11	Domingos Martins	Pedra Azul	-20.3671	-41.0394	1
T. vitticeps	2013-12-13	Domingos Martins	Pedra Azul	-20.3671	-41.0394	1
T. vitticeps	2013-12-17	Domingos Martins	Pedra Azul	-20.3671	-41.0394	1
T. vitticeps	2013-02-18	Domingos Martins	Pedra Azul	-20.3671	-41.0394	0
T. vitticeps	2013-02-28	Domingos Martins	Pedra Azul	-20.3671	-41.0394	0
T. vitticeps	2013-02-18	Domingos Martins	Pedra Azul	-20.3671	-41.0394	1
T. vitticeps	2013-03-26	Domingos Martins	Pedra Azul	-20.3671	-41.0394	0
T. vitticeps	2013-10-07	Domingos Martins	Pedra Azul	-20.3671	-41.0394	1
T. vitticeps	2013-12-10	Domingos Martins	Pedra Branca	-20.2777	-40.7097	0
T. vitticeps	2013-01-01	Domingos Martins	Santa Isabel	-20.3819	-40.621	1
T. vitticeps	2013-04-17	Domingos Martins	Sede	-20.4123	-40.6768	0
T. vitticeps	2013-04-18	Domingos Martins	Sede	-20.4123	-40.6768	1
T. vitticeps	2013-02-07	Domingos Martins	Sede	-20.4123	-40.6768	1
T. vitticeps	2013-02-18	Domingos Martins	Sede	-20.4123	-40.6768	1
T. vitticeps	2013-02-26	Domingos Martins	Sede	-20.4123	-40.6768	1
T. vitticeps	2013-01-10	Domingos Martins	Sede	-20.4123	-40.6768	1
T. vitticeps	2013-01-16	Domingos Martins	Sede	-20.4123	-40.6768	1
T. vitticeps	2013-03-26	Domingos Martins	Sede	-20.4123	-40.6768	0
T. vitticeps	2013-03-26	Domingos Martins	Sede	-20.4123	-40.6768	1
T. vitticeps	2013-10-24	Domingos Martins	Sede	-20.4123	-40.6768	1
T. vitticeps	2013-02-07	Domingos Martins	Vila Verde	-20.3633	-40.6592	1
T. vitticeps	2013-02-18	Domingos Martins	Vila Verde	-20.3633	-40.6592	1
T. vitticeps	2013-01-10	Domingos Martins	Vila Verde	-20.3633	-40.6592	1
T. vitticeps	2010-08-13	Itarana	Córrego Sossego	-19.9059	-40.9095	1
T. vitticeps	2013-02-25	Fundão	Piabas	-19.8806	-40.4623	1
T. vitticeps	2015-03-18	Guarapari	Cachoeirinha	-20.615	-40.5521	1
T. vitticeps	2015-03-18	Guarapari	Cachoeirinha	-20.615	-40.5521	1
T. vitticeps	2015-03-18	Guarapari	Cachoeirinha	-20.615	-40.5521	1
T. vitticeps	2015-03-18	Guarapari	Cachoeirinha	-20.615	-40.5521	1
T. vitticeps	2015-03-31	Guarapari	Cachoeirinha	-20.615	-40.5521	1
T. vitticeps	2015-04-07	Guarapari	Cachoeirinha	-20.615	-40.5521	0
T. vitticeps	2015-04-07	Guarapari	Cachoeirinha	-20.615	-40.5521	0
T. vitticeps	2015-04-07	Guarapari	Cachoeirinha	-20.615	-40.5521	1
T. vitticeps	2015-04-07	Guarapari	Cachoeirinha	-20.615	-40.5521	1
T. vitticeps	2015-06-22	Guarapari	Cachoeirinha	-20.615	-40.5521	1	0	0	1	0
T. vitticeps	2015-11-06	Guarapari	Cachoeirinha	-20.615	-40.5521	0
T. vitticeps	2016-12-12	Guarapari	Cachoeirinha	-20.615	-40.5521	1
T. vitticeps	2016-12-12	Guarapari	Cachoeirinha	-20.615	-40.5521	1
T. vitticeps	2016-11-18	Guarapari	Cachoeirinha	-20.615	-40.5521	0
T. vitticeps	2018-03-13	Guarapari	Cachoeirinha	-20.615	-40.5521	0
T. vitticeps	2018-01-12	Guarapari	Cachoeirinha	-20.615	-40.5521	1
T. vitticeps	-----	Guarapari	Boa Esperança	-20.594	-40.5802	0
T. vitticeps	2018-03-07	Guarapari	Boa Esperança	-20.594	-40.5802	0
T. vitticeps	2016-09-12	Guarapari	São Miguel	-20.5902	-40.6371	0
T. vitticeps	2016-09-26	Guarapari	São Miguel	-20.5902	-40.6371	0
T. vitticeps	2013-01-08	Guarapari	São Miguel	-20.5902	-40.6371	1
T. vitticeps	2013-03-06	Guarapari	São Miguel	-20.5902	-40.6371	1
T. vitticeps	2014-03-13	Guarapari	São Miguel	-20.5902	-40.6371	0
T. vitticeps	2014-03-13	Guarapari	São Miguel	-20.5902	-40.6371	1
T. vitticeps	2014-09-17	Guarapari	São Miguel	-20.5902	-40.6371	1
T. vitticeps	2014-10-17	Guarapari	São Miguel	-20.5902	-40.6371	1
T. vitticeps	2015-03-09	Guarapari	São Miguel	-20.5902	-40.6371	0
T. vitticeps	2015-03-18	Guarapari	São Miguel	-20.5902	-40.6371	1
T. vitticeps	2015-03-18	Guarapari	São Miguel	-20.5902	-40.6371	1
T. vitticeps	2015-03-18	Guarapari	São Miguel	-20.5902	-40.6371	1
T. vitticeps	2015-03-18	Guarapari	São Miguel	-20.5902	-40.6371	1
T. vitticeps	2015-06-22	Guarapari	São Miguel	-20.5902	-40.6371	0
T. vitticeps	2015-06-24	Guarapari	São Miguel	-20.5902	-40.6371	1
T. vitticeps	2015-11-10	Guarapari	São Miguel	-20.5902	-40.6371	1
T. vitticeps	2015-12-09	Guarapari	São Miguel	-20.5902	-40.6371	1
T. vitticeps	2015-12-10	Guarapari	São Miguel	-20.5902	-40.6371	1
T. vitticeps	2012-03-24	Afonso Cláudio	Córrego Tagatinga	-20.0786	-41.1224	1
T. vitticeps	2010-08-08	Castelo	Corumbá	-20.5417	-41.1433	0
T. vitticeps	2013-11-25	Iconha	-----	-20.7931	-40.8111	1
T. vitticeps	2013-03-06	Iconha	Alto inhaúma	-20.7564	-40.9158	0
T. vitticeps	2013-03-01	Iconha	Alto inhaúma	-20.7564	-40.9158	0
T. vitticeps	2013-03-06	Iconha	Alto inhaúma	-20.7564	-40.9158	1
T. vitticeps	2013-03-08	Iconha	Alto Solidão	-20.7752	-40.7965	1
T. vitticeps	2013-11-05	Iconha	Duas Barras	-20.7287	-40.8829	0
T. vitticeps	2013-11-05	Iconha	Duas Barras	-20.7287	-40.8829	1
T. vitticeps	2013-11-14	Iconha	Duas Barras	-20.7287	-40.8829	1
T. vitticeps	2013-02-05	Iconha	Duas Bocas	-20.7931	-40.8111	1
T. vitticeps	2013-01-14	Iconha	Jaracatia	-20.7617	-40.7882	0
T. vitticeps	2013-01-10	Iconha	Morro da Palha	-20.8027	-40.8491	0
T. vitticeps	2013-01-14	Iconha	Nova Esperança	-20.76	-40.8927	0
T. vitticeps	2013-01-15	Iconha	Nova Esperança	-20.76	-40.8927	1
T. vitticeps	2013-03-11	Iconha	Nova Esperança	-20.76	-40.8927	0
T. vitticeps	2013-01-18	Iconha	São José	-20.7376	-40.9055	0
T. vitticeps	2013-02-19	Iconha	Solidão	-20.7752	-40.7965	1
T. vitticeps	2013-03-13	Itaguaçu	Alto Laje	-19.7041	-40.926	0
T. vitticeps	2013-03-14	Itaguaçu	Alto Laje	-19.7041	-40.926	1
T. vitticeps	2013-03-14	Itaguaçu	Alto Sobreiro	-19.7829	-40.9848	0
T. vitticeps	2013-03-11	Itarana	Limoeiro Santo Antônio	-19.8739	-40.8753	0
T. vitticeps	2010-08-08	Castelo	Corumbá	-20.5417	-41.1433	0
T. vitticeps	2013-04-12	Marechal Floriano	Alto Pongal	-20.4128	-40.6831	1
T. vitticeps	2013-01-03	Marechal Floriano	Aparecida	-20.4128	-40.6831	0
T. vitticeps	2013-04-05	Marechal Floriano	Araguaia	-20.4798	-40.7736	1
T. vitticeps	2013-04-05	Marechal Floriano	Araguaia	-20.4798	-40.7736	1
T. vitticeps	2013-01-18	Marechal Floriano	Araguaia	-20.4798	-40.7736	1
T. vitticeps	2013-03-13	Marechal Floriano	BR-262 KM 48	-20.4124	-40.704	1
T. vitticeps	2013-01-29	Marechal Floriano	Costa Pereira	-20.4277	-40.6487	0
T. vitticeps	2013-01-16	Marechal Floriano	Sitio do Tucano	-20.4128	-40.6831	1
T. vitticeps	2013-01-03	Marechal Floriano	Suido de Cima	-20.4128	-40.6831	0
T. vitticeps	2013-01-03	Marechal Floriano	Suido de Cima	-20.4128	-40.6831	1
T. vitticeps	2013-12-18	Marechal Floriano	Uruguaia	-20.4128	-40.6831	1
T. vitticeps	2013-11-14	Mimoso do Sul	-----	-21.0642	-41.3664	0
T. vitticeps	2013-04-13	Mimoso do Sul	Alto Farol	-21.0642	-41.3664	0
T. vitticeps	2013-04-13	Mimoso do Sul	Alto Pontões	-20.949	-41.5498	0
T. vitticeps	2013-10-30	Mimoso do Sul	Catuné	-21.0642	-41.3664	0
T. vitticeps	2018-02-24	Iconha	Duas Barrras	-20.7287	-40.8829	0
T. vitticeps	2013-03-27	Mimoso do Sul	Novo Brasil	-20.9113	-41.5349	1
T. vitticeps	2013-11-11	Mimoso do Sul	Pedra riscada	-21.0737	-41.4703	0
T. vitticeps	2013-11-27	Mimoso do Sul	Pedra riscada	-21.0737	-41.4703	0
T. vitticeps	2013-12-10	Mimoso do Sul	Santa Rita	-20.9852	-41.3697	0
T. vitticeps	2013-11-14	Mimoso do Sul	São Rafael	-20.9258	-41.452	0
T. vitticeps	2013-10-04	Mimoso do Sul	Sitio auto da serra	-21.0642	-41.3664	0
T. vitticeps	2013-11-05	Mimoso do Sul	Sitio Belvedere	-21.0642	-41.3664	0
T. vitticeps	2013-11-07	Mimoso do Sul	Sitio Belvedere	-21.0642	-41.3664	0
T. vitticeps	2013-11-07	Mimoso do Sul	Sitio Belvedere	-21.0642	-41.3664	1
T. vitticeps	2013-02-21	Muniz Freire	-----	-20.4642	-41.4131	0
T. vitticeps	2013-12-16	Muniz Freire	Alto Embratel	-20.4932	-41.3812	0
T. vitticeps	2013-01-11	Muniz Freire	Cabeceira do Amorim	-20.5247	-41.3884	1
T. vitticeps	2010-10-21	Iconha	Esperanca	-20.76	-40.8927	0
T. vitticeps	2013-02-22	Muniz Freire	São João	-20.3883	-41.3531	1
T. vitticeps	2013-10-02	Muniz Freire	Tombos	-20.3484	-41.4413	1
T. vitticeps	2013-10-29	Muqui	Aliança	-20.8886	-41.3694	0
T. vitticeps	2013-09-17	Muqui	Fazenda Aliança	-20.9517	-41.3458	0
T. vitticeps	2013-03-21	Muqui	Ponte de Pedra	-20.9691	-41.4419	0
T. vitticeps	2013-04-10	Muqui	Sempre Viva	-20.9517	-41.3458	1
T. vitticeps	2014-05-13	Muqui	Fazenda Aliança	-20.9517	-41.3458	0
T. vitticeps	2015-05-20	Muqui	Fazenda Aliança	-20.9517	-41.3458	1
T. vitticeps	2013-01-15	Muqui	Vargem do Puri	-20.9517	-41.3458	1
T. vitticeps	2014-10-28	Muqui	Fazenda Aliança	-20.9517	-41.3458	1
T. vitticeps	2018-02-21	Muqui	Fazenda Alpes(Santa Maria)	-20.9514	-41.3464	1
T. vitticeps	2013-01-21	Pancas	Lirio dos Vales	-19.225	-40.8514	0
T. vitticeps	2013-10-30	Rio Novo do Sul	Alto Mundo Novo	-20.7945	-40.9259	1
T. vitticeps	2013-01-21	Rio Novo do Sul	Arroio das Pedras	-20.7868	-40.9646	0
T. vitticeps	2013-02-22	Rio Novo do Sul	Baixo São Vicente	-20.8108	-40.9391	1
T. vitticeps	2013-03-11	Rio Novo do Sul	Monte Alegre	-20.7255	-40.9345	1
T. vitticeps	-----	Rio Novo do Sul	Quarteirão	-20.861	-40.9536	0
T. vitticeps	2013-03-11	Rio Novo do Sul	Quarteirão	-20.861	-40.9536	0
T. vitticeps	2013-02-22	Rio Novo do Sul	São Vicente	-20.8108	-40.9391	0
T. vitticeps	2013-10-30	Rio Novo do Sul	São Vicente	-20.8108	-40.9391	0
T. vitticeps	2013-02-01	Rio Novo do Sul	Vila Alegre	-20.8625	-40.9364	1
T. vitticeps	2013-10-25	Rio Novo do Sul	Vila Alegre	-20.8625	-40.9364	1
T. vitticeps	2013-10-25	Rio Novo do Sul	Vila Alegre	-20.8625	-40.9364	1
T. vitticeps	2013-10-18	Santa Leopoldina	Barra	-20.1354	-40.438	0
T. vitticeps	2013-12-09	Santa Leopoldina	Rio das Farinhas	-20.1902	-40.6398	0
T. vitticeps	2013-10-18	Santa Leopoldina	Sede	-20.5862	-41.0238	0
T. vitticeps	2018-02-21	Muqui	Fazenda Alpes(Santa Maria)	-20.9514	-41.3464	1
T. vitticeps	-----	Venda Nova do Imigrante	Fazenda Beijamin	-20.3397	-41.1347	1
T. vitticeps	2013-03-13	Santa Maria de Jetibá	Caramuru-Alto Jetiba	-20.1033	-40.6364	1
T. vitticeps	2013-02-22	Santa Maria de Jetibá	Recreio	-19.986	-40.691	1
T. vitticeps	2013-01-15	Santa Maria de Jetibá	Rio Bonito	-20.055	-40.6399	0
T. vitticeps	2013-01-31	Santa Maria de Jetibá	Rio Bonito	-20.055	-40.6399	0
T. vitticeps	2013-01-31	Santa Maria de Jetibá	Rio Bonito	-20.055	-40.6399	0
T. vitticeps	2013-01-31	Santa Maria de Jetibá	Rio Bonito	-20.055	-40.6399	1
T. vitticeps	2013-01-31	Santa Maria de Jetibá	Rio Bonito	-20.055	-40.6399	1
T. vitticeps	2013-03-04	Santa Maria de Jetibá	Rio Bonito	-20.055	-40.6399	1
T. vitticeps	2013-11-06	Santa Maria de Jetibá	Rio Bonito	-20.055	-40.6399	1
T. vitticeps	2013-11-06	Santa Maria de Jetibá	Rio Bonito	-20.055	-40.6399	1
T. vitticeps	2013-11-06	Santa Maria de Jetibá	Rio Bonito	-20.055	-40.6399	1
T. vitticeps	2013-01-31	Santa Maria de Jetibá	Sede	-20.0406	-40.7461	1
T. vitticeps	2015-11-11	Mimoso do Sul	Fazenda Catuné	-21.0642	-41.3664	0
T. vitticeps	2015-10-10	Mimoso do Sul	Fazenda Catuné	-21.0642	-41.3664	0
T. vitticeps	2014-11-25	Muqui	Fazenda Ciricuiti	-20.9517	-41.3458	0
T. vitticeps	2015-02-26	Castelo	Fazenda Conquista	-20.6036	-41.1847	0
T. vitticeps	2013-10-25	Santa Teresa	Alto São Lourenço	-19.9356	-40.6003	0
T. vitticeps	2013-12-20	Santa Teresa	Aparecidinha	-19.9356	-40.6003	0
T. vitticeps	2013-03-20	Santa Teresa	Aparecidinha	-19.9356	-40.6003	1
T. vitticeps	2013-04-12	Santa Teresa	Av. da Penha	-19.9356	-40.6003	0
T. vitticeps	2013-02-15	Santa Teresa	Bairro Canaã	-19.9271	-40.5977	0
T. vitticeps	2013-02-08	Santa Teresa	Bairro do Eco	-19.9371	-40.5985	1
T. vitticeps	2013-02-06	Santa Teresa	Centro	-20.4667	-41.4167	0
T. vitticeps	2013-03-12	Santa Teresa	Centro	-20.4667	-41.4167	0
T. vitticeps	2014-04-14	Muqui	Fazenda Formosa	-20.9517	-41.3458	1
T. vitticeps	2015-09-23	Muqui	Fazenda Malabo	-20.9517	-41.3458	1
T. vitticeps	2013-01-12	Mimoso do Sul	Fazenda Palmeiras	-21.0642	-41.3664	0
T. vitticeps	2015-07-28	Castelo	Fazenda Saja	-20.6036	-41.1847	0
T. vitticeps	2014-03-13	Guarapari	Fazenda Santana	-20.6667	-40.4975	0
T. vitticeps	2016-04-12	Guarapari	Fazenda Santana	-20.6667	-40.4975	0
T. vitticeps	2013-01-14	Muqui	Fazenda São Domingos	-20.9777	-41.4615	1
T. vitticeps	2015-11-30	Muqui	Fazenda São Domingos	-20.9777	-41.4615	1
T. vitticeps	2014-05-26	Muqui	Fazenda São Luiz	-20.9517	-41.3458	0
T. vitticeps	2014-09-30	Muqui	Fazenda São Luiz	-20.9517	-41.3458	1
T. vitticeps	2013-02-15	Santa Teresa	Penha	-19.9356	-40.6003	0
T. vitticeps	2013-10-25	Santa Teresa	Rio Saltinho	-19.9352	-40.493	1
T. vitticeps	2013-04-17	Santa Teresa	Santa Lúcia	-19.9442	-40.5257	0
T. vitticeps	2013-11-08	Santa Teresa	Santa Lúcia	-19.9442	-40.5257	0
T. vitticeps	2013-11-28	Santa Teresa	Santo Anselmo	-19.9356	-40.6003	0
T. vitticeps	2013-03-07	Santa Teresa	Santo Antonio Canaã	-19.8233	-40.6556	1
T. vitticeps	2013-10-11	Santa Teresa	Santo Antonio do Canaã	-19.8233	-40.6556	0
T. vitticeps	2013-03-11	Santa Teresa	Valssugana Velha	-19.9543	-40.5601	0
T. vitticeps	2013-10-11	Santa Teresa	Vila Nova	-19.9422	-40.6023	0
T. vitticeps	2013-02-27	São José do Calçado	Princesa	-21.0253	-41.6544	0
T. vitticeps	2013-04-29	Serra	Bairro de Fátima	-20.2478	-40.2667	0
T. vitticeps	2013-04-10	Serra	Pitanga	-20.1667	-40.2833	0
T. vitticeps	2013-03-05	Serra	Pitanga	-20.1667	-40.2833	0
T. vitticeps	2013-11-25	Serra	Pitanga	-20.1667	-40.2833	1
T. vitticeps	2013-04-19	Vargem Alta	Boa Esperança	-20.7197	-41.0119	0
T. vitticeps	2013-01-03	Vargem Alta	Capivara	-20.5833	-41.0511	1
T. vitticeps	2013-03-04	Vargem Alta	Capivara	-20.5833	-41.0511	0
T. vitticeps	2013-01-30	Vargem Alta	Limeira	-20.6714	-41.0069	1
T. vitticeps	2013-03-08	Vargem Alta	Pombal de Cima	-20.5954	-40.9866	1
T. vitticeps	2013-01-14	Vargem Alta	S. J. de Fruteiras	-20.6018	-41.021	0
T. vitticeps	2013-11-04	Vargem Alta	São Benedito	-20.6132	-40.9879	0
T. vitticeps	2013-04-02	Venda Nova do Imigrante	-----	-20.3397	-41.1347	1
T. vitticeps	2013-01-30	Venda Nova do Imigrante	Alto Tapera	-20.3306	-41.1014	1
T. vitticeps	2013-04-09	Venda Nova do Imigrante	Bananeiras	-20.3314	-41.154	1
T. vitticeps	2013-02-08	Venda Nova do Imigrante	Bananeiras	-20.3314	-41.154	1
T. vitticeps	2013-01-04	Venda Nova do Imigrante	Bananeiras	-20.3314	-41.154	1
T. vitticeps	2013-01-14	Venda Nova do Imigrante	Bananeiras	-20.3314	-41.154	1
T. vitticeps	2013-03-12	Venda Nova do Imigrante	Bananeiras	-20.3314	-41.154	1
T. vitticeps	2013-11-06	Venda Nova do Imigrante	Bicuiba	-20.3363	-41.1745	1
T. vitticeps	2013-02-04	Venda Nova do Imigrante	Cachoeira Alegre	-20.3663	-41.1991	1
T. vitticeps	2013-01-04	Venda Nova do Imigrante	Cachoeira Alegre	-20.3663	-41.1991	1
T. vitticeps	2016-12-15	Brejetuba	Fazenda Uliana	-20.1397	-41.2837	1
T. vitticeps	2013-02-12	Venda Nova do Imigrante	Laurinha	-20.3109	-41.1217	1
T. vitticeps	2013-12-12	Venda Nova do Imigrante	Lavrinhas	-20.3109	-41.1217	1
T. vitticeps	2013-02-08	Venda Nova do Imigrante	Pindobas	-20.3927	-41.1472	1
T. vitticeps	2013-02-15	Venda Nova do Imigrante	Pindobas	-20.3927	-41.1472	1
T. vitticeps	2013-03-06	Venda Nova do Imigrante	Pindobas	-20.3927	-41.1472	1
T. vitticeps	2013-03-22	Venda Nova do Imigrante	Pindobas	-20.3927	-41.1472	1
T. vitticeps	2016-12-15	Brejetuba	Fazenda Uliana	-20.1397	-41.2837	1
T. vitticeps	2014-11-25	Mimoso do Sul	Fazenda Vale do Paraiso	-21.0642	-41.3664	0
T. vitticeps	2013-01-12	Jerônimo Monteiro	Fazenda Jacutinga	-20.7894	-41.395	0
T. vitticeps	2013-02-12	Venda Nova do Imigrante	Rodovia Pedro Cola	-20.4015	-41.1565	1
T. vitticeps	2013-04-18	Venda Nova do Imigrante	São João de Viçosa	-20.3319	-41.1924	1
T. vitticeps	2013-02-08	Venda Nova do Imigrante	São João de Viçosa	-20.3319	-41.1924	1
T. vitticeps	2013-02-19	Venda Nova do Imigrante	São João de Viçosa	-20.3319	-41.1924	1
T. vitticeps	2013-02-19	Venda Nova do Imigrante	São João de Viçosa	-20.3319	-41.1924	1
T. vitticeps	2013-03-20	Venda Nova do Imigrante	São João de Viçosa	-20.3319	-41.1924	1
T. vitticeps	2013-11-13	Venda Nova do Imigrante	São João de Viçosa	-20.3319	-41.1924	1
T. vitticeps	2013-01-04	Venda Nova do Imigrante	São Roque	-20.4288	-41.1811	0
T. vitticeps	2013-02-21	Venda Nova do Imigrante	Sapucaia	-20.3944	-41.1253	1
T. vitticeps	2013-03-26	Venda Nova do Imigrante	Sitio Bananeiras	-20.3397	-41.1347	0
T. vitticeps	2013-01-04	Venda Nova do Imigrante	Tapera	-20.3429	-41.1112	0
T. vitticeps	2013-03-20	Venda Nova do Imigrante	Tapera	-20.3429	-41.1112	1
T. vitticeps	2013-12-03	Venda Nova do Imigrante	Vargem Grande	-20.385	-41.1699	1
T. vitticeps	2013-02-04	Venda Nova do Imigrante	Vargem Grande	-20.385	-41.1699	1
T. vitticeps	2013-02-27	Venda Nova do Imigrante	Vargem Grande 2	-20.385	-41.1699	0
T. vitticeps	2013-02-27	Venda Nova do Imigrante	Vargem Grande 2	-20.385	-41.1699	0
T. vitticeps	2015-05-06	Santa Teresa	Goiapaboaçú	-19.8859	-40.5124	1
T. vitticeps	2015-10-28	Santa Teresa	Goiapaboaçú	-19.8859	-40.5124	1
T. vitticeps	2014-01-14	Santa Teresa	Goiapaboaçú	-19.8859	-40.5124	1
T. vitticeps	2014-11-18	Santa Teresa	Goiapaboaçú	-19.8859	-40.5124	1
T. vitticeps	2014-07-09	Santa Teresa	Goiapaboaçú	-19.8859	-40.5124	0
T. vitticeps	2013-05-10	Santa Teresa	Goiapaboaçú	-19.8859	-40.5124	0
T. vitticeps	2013-02-04	Venda Nova do Imigrante	Vila Camargo	-20.3397	-41.1347	1
T. vitticeps	2013-01-30	Venda Nova do Imigrante	Vila da Mata	-20.3397	-41.1347	1
T. vitticeps	2013-11-22	Viana	Borbas	-20.3603	-40.5335	1
T. vitticeps	2013-05-10	Santa Teresa	Goiapaboaçú	-19.8859	-40.5124	0
T. vitticeps	2013-02-08	Viana	Povoação	-20.3903	-40.4961	1
T. vitticeps	2013-01-18	Viana	Povoação	-20.3903	-40.4961	1
T. vitticeps	2013-01-18	Viana	São Paulo de Baixo	-20.3372	-40.548	1
T. vitticeps	2013-01-18	Viana	São Paulo de Baixo	-20.3372	-40.548	1
T. vitticeps	2013-01-18	Viana	São Rafael	-20.396	-40.5277	1
T. vitticeps	2014-02-14	Afonso Cláudio	Alto Tabatinga	-20.0742	-41.1239	0
T. vitticeps	2014-02-14	Afonso Cláudio	Alto Tabatinga	-20.0742	-41.1239	1
T. vitticeps	2014-02-14	Afonso Cláudio	Alto Tabatinga	-20.0742	-41.1239	1
T. vitticeps	2014-10-28	Afonso Cláudio	Alto Tabatinga	-20.0742	-41.1239	1
T. vitticeps	2014-10-28	Afonso Cláudio	Alto Tabatinga	-20.0742	-41.1239	1
T. vitticeps	2013-05-10	Santa Teresa	Goiapaboaçú	-19.8859	-40.5124	0
T. vitticeps	2014-01-09	Afonso Cláudio	Serra do Boi	-20.2501	-41.1146	0
T. vitticeps	2014-01-09	Afonso Cláudio	Serra do Boi	-20.2501	-41.1146	1
T. vitticeps	2014-03-14	Afonso Cláudio	Serra do Boi	-20.2501	-41.1146	0
T. vitticeps	2014-03-14	Afonso Cláudio	Serra do Boi	-20.2501	-41.1146	1
T. vitticeps	2014-03-28	Afonso Cláudio	Serra do Boi	-20.2501	-41.1146	1
T. vitticeps	2014-04-10	Afonso Cláudio	Tabatinga	-20.2081	-41.087	0
T. vitticeps	2014-04-10	Afonso Cláudio	Tabatinga	-20.2081	-41.087	0
T. vitticeps	2016-05-03	Santa Teresa	Goiapaboaçú	-19.8859	-40.5124	0
T. vitticeps	2014-11-27	Alfredo Chaves	Água Quente	-20.635	-40.7497	0
T. vitticeps	2014-11-27	Alfredo Chaves	Água Quente	-20.635	-40.7497	1
T. vitticeps	2014-12-05	Alfredo Chaves	Bairro Cajá	-20.635	-40.7497	1
T. vitticeps	2013-02-06	Santa Teresa	Goiapaboaçú	-19.8859	-40.5124	0
T. vitticeps	2014-10-06	Alfredo Chaves	Cachoeira Alta	-20.6802	-40.7814	0
T. vitticeps	2014-11-10	Alfredo Chaves	Centro	-20.635	-40.7497	0
T. vitticeps	2013-02-15	Santa Teresa	Goiapaboaçú	-19.8859	-40.5124	1
T. vitticeps	2014-02-12	Alfredo Chaves	Rio Veado	-20.6342	-40.7525	1
T. vitticeps	2014-02-12	Alfredo Chaves	Sagrada Família	-20.5792	-40.6975	1
T. vitticeps	2014-10-21	Alfredo Chaves	Santo André	-20.635	-40.7497	1
T. vitticeps	2014-01-06	Alfredo Chaves	São Francisco do Batatal	-20.4779	-40.9593	0
T. vitticeps	2014-01-29	Alfredo Chaves	São João de Crubixá	-20.6414	-40.8679	1
T. vitticeps	2014-10-02	Alfredo Chaves	São João de Crubixá	-20.6414	-40.8679	1
T. vitticeps	2014-02-20	Alfredo Chaves	São Joaquim	-20.666	-40.9063	1
T. vitticeps	2014-10-28	Alfredo Chaves	São Joaquim	-20.666	-40.9063	1
T. vitticeps	2014-01-24	Alfredo Chaves	Sede	-20.3309	-41.1324	1
T. vitticeps	2014-12-16	Alfredo Chaves	Sibeira	-20.635	-40.7497	0
T. vitticeps	2014-02-12	Alfredo Chaves	Vila Nova Maravilha	-20.635	-40.7497	1
T. vitticeps	2014-12-18	Anchieta	Alto Joeba	-20.6979	-40.8096	1
T. vitticeps	2014-01-21	Anchieta	Alto Joeba	-20.6979	-40.8096	1
T. vitticeps	2014-11-27	Anchieta	Alto Joeba	-20.6979	-40.8096	1
T. vitticeps	2014-11-27	Anchieta	Alto Joeba	-20.6979	-40.8096	1
T. vitticeps	2014-10-23	Anchieta	Alto Joeba	-20.6979	-40.8096	1
T. vitticeps	2014-12-29	Anchieta	Duas Barras	-20.6084	-40.6572	0
T. vitticeps	2014-12-29	Anchieta	Duas Barras	-20.6084	-40.6572	1
T. vitticeps	2014-01-09	Anchieta	Duas Barras	-20.6084	-40.6572	1
T. vitticeps	2014-01-21	Anchieta	Duas Barras	-20.6084	-40.6572	1
T. vitticeps	2014-10-31	Anchieta	Goebê	-20.8058	-40.6456	1
T. vitticeps	2014-10-31	Anchieta	Itajobaia	-20.8058	-40.6456	1
T. vitticeps	2014-10-28	Anchieta	Itaperoroma Baixa	-20.7641	-40.7548	1
T. vitticeps	2014-11-27	Anchieta	Ponta das Castanheiras	-20.8058	-40.6456	0
T. vitticeps	2014-01-07	Anchieta	Simpatia	-20.7224	-40.701	1
T. vitticeps	2014-11-07	Apiacá	Palmital	-21.12	-41.5185	0
T. vitticeps	2014-11-07	Apiacá	Palmital	-21.12	-41.5185	0
T. vitticeps	2014-10-06	Cachoeiro de Itapemirim	Buraram (Forquilha)	-20.6808	-41.3467	0
T. vitticeps	2014-03-19	Cachoeiro de Itapemirim	Burarama	-20.6808	-41.3467	0
T. vitticeps	2014-04-25	Castelo	Boqueirão	-20.6036	-41.1847	1
T. vitticeps	2014-02-14	Castelo	Conquista	-20.6036	-41.1847	1
T. vitticeps	2013-03-20	Santa Teresa	Goiapaboaçú	-19.8859	-40.5124	0
T. vitticeps	2014-11-28	Castelo	Corumbá	-20.5417	-41.1433	0
T. vitticeps	2014-11-28	Castelo	Corumbá	-20.5417	-41.1433	0
T. vitticeps	2014-01-08	Castelo	Estrela do Norte	-20.58	-41.3172	1
T. vitticeps	2014-02-25	Castelo	Mamona	-20.5795	-41.1793	0
T. vitticeps	2014-01-14	Castelo	Mamona	-20.5795	-41.1793	0
T. vitticeps	2014-01-31	Castelo	Monte Alverne	-20.4455	-41.1423	0
T. vitticeps	2014-02-05	Castelo	Nogueira	-20.5065	-41.2094	1
T. vitticeps	2014-11-28	Castelo	Ponte São João	-20.6036	-41.1847	1
T. vitticeps	2013-03-20	Santa Teresa	Goiapaboaçú	-19.8859	-40.5124	0
T. vitticeps	2014-04-25	Conceição de Castelo	Angá	-20.4244	-41.2493	1
T. vitticeps	2013-03-20	Santa Teresa	Goiapaboaçú	-19.8859	-40.5124	0
T. vitticeps	2014-12-10	Conceição de Castelo	Indaiá	-20.3145	-41.2283	1
T. vitticeps	2014-11-07	Conceição de Castelo	Indaiá	-20.3145	-41.2283	1
T. vitticeps	2014-03-12	Conceição de Castelo	Monforte Frio	-20.3683	-41.2439	1
T. vitticeps	2014-04-04	Conceição de Castelo	Pinga Fogo	-20.3683	-41.2439	1
T. vitticeps	2014-02-26	Conceição de Castelo	Ribeirão do Meio	-20.288	-41.2628	0
T. vitticeps	2014-02-26	Conceição de Castelo	Ribeirão do Meio	-20.288	-41.2628	1
T. vitticeps	2014-03-31	Conceição de Castelo	Ribeirão Santa teresa	-20.3683	-41.2439	1
T. vitticeps	2014-12-23	Conceição de Castelo	Santo Antonio	-20.4723	-41.2749	1
T. vitticeps	2014-02-12	Conceição de Castelo	São João da Barra	-20.3511	-41.2642	0
T. vitticeps	2014-02-18	Conceição de Castelo	São José Bela Vista	-20.4667	-41.2412	1
T. vitticeps	2014-11-17	Domingos Martins	Centro	-20.3629	-40.6607	1
T. vitticeps	2014-02-26	Domingos Martins	Chapéu	-20.3242	-40.6967	1
T. vitticeps	2014-01-21	Domingos Martins	Chapéu	-20.3242	-40.6967	1
T. vitticeps	2013-03-20	Santa Teresa	Goiapaboaçú	-19.8859	-40.5124	0
T. vitticeps	2014-03-12	Domingos Martins	Pedra Azul	-20.3671	-41.0394	0
T. vitticeps	2014-03-04	Domingos Martins	Pedra Azul	-20.3671	-41.0394	1
T. vitticeps	2014-03-31	Domingos Martins	Pedra Azul	-20.3671	-41.0394	1
T. vitticeps	2014-01-07	Domingos Martins	Pena Branca	-20.0456	-40.5056	1
T. vitticeps	2014-02-04	Domingos Martins	Sede	-20.4123	-40.6768	1
T. vitticeps	2014-03-18	Domingos Martins	Sede	-20.4123	-40.6768	1
T. vitticeps	2014-03-24	Domingos Martins	Sede	-20.4123	-40.6768	1
T. vitticeps	2014-03-27	Domingos Martins	Sede	-20.4123	-40.6768	1
T. vitticeps	2014-10-15	Domingos Martins	Sede	-20.4123	-40.6768	1
T. vitticeps	2014-02-10	Domingos Martins	Vila Verde	-20.3633	-40.6592	0
T. vitticeps	2014-01-15	Domingos Martins	Vila Verde	-20.3633	-40.6592	1
T. vitticeps	2014-10-24	Fundão	Bairro São Jose 129	-19.9344	-40.4077	0
T. vitticeps	2014-11-05	Fundão	Itabira do paraiso	-19.9325	-40.4067	1
T. vitticeps	2014-01-07	Fundão	Todos os Santos	-20.506	-40.6692	1
T. vitticeps	2016-04-12	Guarapari	São Miguel	-20.5902	-40.6371	0
T. vitticeps	2016-04-28	Guarapari	São Miguel	-20.5902	-40.6371	1
T. vitticeps	2016-02-17	Guarapari	São Miguel	-20.5902	-40.6371	0
T. vitticeps	2016-02-19	Guarapari	São Miguel	-20.5902	-40.6371	0
T. vitticeps	2016-03-31	Guarapari	São Miguel	-20.5902	-40.6371	0
T. vitticeps	2016-03-15	Guarapari	São Miguel	-20.5902	-40.6371	1
T. vitticeps	2017-03-03	Guarapari	São Miguel	-20.5902	-40.6371	0
T. vitticeps	2018-01-12	Guarapari	São Miguel	-20.5902	-40.6371	0
T. vitticeps	2018-02-26	Guarapari	São Miguel	-20.5902	-40.6371	0
T. vitticeps	2018-02-26	Guarapari	São Miguel	-20.5902	-40.6371	0
T. vitticeps	2014-02-07	Guarapari	Buenos Aires	-20.5778	-40.5492	1
T. vitticeps	2014-03-13	Guarapari	Buenos Aires	-20.5778	-40.5492	0
T. vitticeps	2016-08-30	Guarapari	Buenos Aires	-20.5778	-40.5492	1
T. vitticeps	2016-05-02	Guarapari	Buenos Aires	-20.5778	-40.5492	0
T. vitticeps	2016-05-23	Guarapari	Buenos Aires	-20.5778	-40.5492	1
T. vitticeps	2010-11-22	Guarapari	Buenos Aires	-20.5778	-40.5492	1
T. vitticeps	2010-11-22	Guarapari	Buenos Aires	-20.5778	-40.5492	1
T. vitticeps	2013-02-08	Guarapari	Buenos Aires	-20.5778	-40.5492	1
T. vitticeps	2013-03-06	Guarapari	Buenos Aires	-20.5778	-40.5492	0
T. vitticeps	2014-03-15	Guarapari	Buenos Aires	-20.5778	-40.5492	0
T. vitticeps	2014-04-30	Guarapari	Buenos Aires	-20.5778	-40.5492	0
T. vitticeps	2014-05-19	Guarapari	Buenos Aires	-20.5778	-40.5492	1	0	0	1	0
T. vitticeps	2014-05-19	Guarapari	Buenos Aires	-20.5778	-40.5492	1
T. vitticeps	2014-05-19	Guarapari	Buenos Aires	-20.5778	-40.5492	1
T. vitticeps	2015-03-25	Guarapari	Buenos Aires	-20.5778	-40.5492	1
T. vitticeps	2015-03-31	Guarapari	Buenos Aires	-20.5778	-40.5492	0
T. vitticeps	2016-01-14	Guarapari	Buenos Aires	-20.5778	-40.5492	0
T. vitticeps	2018-03-23	Guarapari	Buenos Aires	-20.5778	-40.5492	0
T. vitticeps	2018-03-27	Guarapari	Buenos Aires	-20.5778	-40.5492	0
T. vitticeps	2013-08-28	Guarapari	Iguape	-20.5634	-40.5079	1
T. vitticeps	2016-05-02	Guarapari	Alto Iguape	-20.5634	-40.5079	1
T. vitticeps	2013-11-14	Guarapari	Iguape	-20.5634	-40.5079	1
T. vitticeps	2014-04-09	Guarapari	Alto Iguape	-20.5634	-40.5079	1	1	0	0	0
T. vitticeps	2014-05-18	Guarapari	Alto Iguape	-20.5634	-40.5079	1
T. vitticeps	2014-05-18	Guarapari	Alto Iguape	-20.5634	-40.5079	1
T. vitticeps	2014-06-17	Guarapari	Iguape	-20.5634	-40.5079	1
T. vitticeps	2014-12-05	Guarapari	Iguape	-20.5634	-40.5079	1
T. vitticeps	2015-03-09	Guarapari	Alto Iguape	-20.5634	-40.5079	0
T. vitticeps	2015-11-24	Guarapari	Alto Iguape	-20.5634	-40.5079	1
T. vitticeps	2017-01-24	Guarapari	Alto Iguape	-20.5634	-40.5079	1
T. vitticeps	2013-05-03	Guarapari	Barra do Limão	-20.5629	-40.5646	1
T. vitticeps	2016-09-02	Guarapari	Barra do Limão	-20.5629	-40.5646	0
T. vitticeps	2013-03-14	Guarapari	Barra do Limão	-20.5629	-40.5646	1
T. vitticeps	2014-02-11	Guarapari	Barra do Limão	-20.5629	-40.5646	1	2	0	0	0
T. vitticeps	2014-02-07	Guarapari	Barra do Limão	-20.5629	-40.5646	1	1	0	0	0
T. vitticeps	2014-03-20	Guarapari	Barra do Limão	-20.5629	-40.5646	0
T. vitticeps	2014-03-20	Guarapari	Barra do Limão	-20.5629	-40.5646	0
T. vitticeps	2014-12-07	Guarapari	Barra do Limão	-20.5629	-40.5646	0
T. vitticeps	2016-02-22	Guarapari	Barra do Limão	-20.5629	-40.5646	0
T. vitticeps	2016-02-22	Guarapari	Barra do Limão	-20.5629	-40.5646	1
T. vitticeps	2011-09-26	Guarapari	Cabeþa Quebrada	-20.5505	-40.6352	1	0	1	0	0
T. vitticeps	2014-02-21	Guarapari	Almirante	-20.5495	-40.55	1	0	0	1	0
T. vitticeps	2013-12-02	Guarapari	Almirante	-20.5495	-40.55	1
T. vitticeps	2014-03-27	Guarapari	Almirante	-20.5495	-40.55	1
T. vitticeps	2014-01-13	Guarapari	Rio Claro	-20.5474	-40.5307	1
T. vitticeps	2014-01-13	Guarapari	Rio Claro	-20.5474	-40.5307	1
T. vitticeps	2014-01-30	Guarapari	Rio Claro	-20.5474	-40.5307	1
T. vitticeps	2010-11-25	Guarapari	Rio Clarinho	-20.5474	-40.5307	0
T. vitticeps	2013-03-08	Guarapari	Rio Claro	-20.5474	-40.5307	1
T. vitticeps	2013-11-19	Guarapari	Rio Claro	-20.5474	-40.5307	0
T. vitticeps	2014-02-06	Guarapari	Rio Claro	-20.5474	-40.5307	1	1	0	0	0
T. vitticeps	2014-02-06	Guarapari	Rio Claro	-20.5474	-40.5307	1	0	0	1	0
T. vitticeps	2014-03-13	Guarapari	Rio Claro	-20.5474	-40.5307	0
T. vitticeps	2014-03-13	Guarapari	Rio Claro	-20.5474	-40.5307	1
T. vitticeps	2014-03-14	Guarapari	Rio Claro	-20.5474	-40.5307	0
T. vitticeps	2014-04-23	Guarapari	Rio Claro	-20.5474	-40.5307	1
T. vitticeps	2014-05-14	Guarapari	Rio Claro	-20.5474	-40.5307	1
T. vitticeps	2014-08-08	Guarapari	Rio Claro	-20.5474	-40.5307	0
T. vitticeps	2014-08-08	Guarapari	Rio Claro	-20.5474	-40.5307	1
T. vitticeps	2014-10-17	Guarapari	Rio Claro	-20.5474	-40.5307	1
T. vitticeps	2015-03-25	Guarapari	Rio Claro	-20.5474	-40.5307	1
T. vitticeps	2015-09-09	Guarapari	Rio Claro	-20.5474	-40.5307	0
T. vitticeps	2015-11-18	Guarapari	Rio Claro	-20.5474	-40.5307	0
T. vitticeps	2013-09-06	Guarapari	Rio da Prata	-20.5446	-40.6111	1
T. vitticeps	2014-05-14	Guarapari	Rio da Prata	-20.5446	-40.6111	0
T. vitticeps	2014-06-27	Guarapari	Rio da Prata	-20.5446	-40.6111	1
T. vitticeps	2013-04-09	Guarapari	Barro Branco	-20.5445	-40.49	1
T. vitticeps	2014-12-22	Guarapari	Barro Branco	-20.5445	-40.49	0
T. vitticeps	2014-03-27	Guarapari	Rio Calçado	-20.54	-40.56	0
T. vitticeps	2016-02-17	Guarapari	Rio Calçado	-20.54	-40.56	0
T. vitticeps	-----	Guarapari	Rio Calçado	-20.54	-40.56	0
T. vitticeps	2014-10-22	Ibatiba	Rio Grande	-20.2339	-41.5106	1
T. vitticeps	2014-03-10	Iconha	-----	-20.7931	-40.8111	0
T. vitticeps	2013-03-20	Santa Teresa	Goiapaboaçú	-19.8859	-40.5124	0
T. vitticeps	2014-03-26	Iconha	Duas Barras	-20.7287	-40.8829	0
T. vitticeps	2014-11-28	Iconha	Duas Barras	-20.7287	-40.8829	0
T. vitticeps	2014-10-20	Iconha	Duas Barras	-20.7287	-40.8829	0
T. vitticeps	2014-11-28	Iconha	Monte Belo	-20.7452	-40.8587	0
T. vitticeps	2014-03-13	Iconha	Solidão	-20.7752	-40.7965	0
T. vitticeps	2014-11-06	Iconha	Solidão	-20.7752	-40.7965	0
T. vitticeps	2014-10-15	Iconha	Tocaia	-20.792	-40.8439	0
T. vitticeps	2014-10-20	Iconha	Tocaia	-20.792	-40.8439	1
T. vitticeps	2014-03-26	Iconha	Venezuela	-20.8006	-40.8886	0
T. vitticeps	2014-03-27	Itaguaçu	Alto Sobreiro	-19.7829	-40.9848	1
T. vitticeps	2013-03-20	Santa Teresa	Goiapaboaçú	-19.8859	-40.5124	1
T. vitticeps	2014-02-25	Iúna	Canta Missa	-20.3458	-41.5358	1
T. vitticeps	2014-03-11	Jerônimo Monteiro	Vila Cruzeiro	-20.7894	-41.395	0
T. vitticeps	2013-03-20	Santa Teresa	Goiapaboaçú	-19.8859	-40.5124	1
T. vitticeps	2010-08-11	Iconha	Inhaúma	-20.7564	-40.9158	1
T. vitticeps	2014-10-22	Linhares	Floral Don Oriane	-19.3911	-40.0722	0
T. vitticeps	2014-10-13	Linhares	Japira	-19.4018	-40.3246	0
T. vitticeps	2014-10-30	Linhares	Rio das Palmas	-19.4084	-40.3687	0
T. vitticeps	2010-08-24	Iconha	Inhaúma	-20.7564	-40.9158	1
T. vitticeps	2014-11-20	Marechal Floriano	-----	-20.4128	-40.6831	1
T. vitticeps	2014-11-16	Marechal Floriano	Boa Esperança	-20.4144	-40.7905	1
T. vitticeps	2014-11-27	Marechal Floriano	Bom Jesus	-20.45	-40.638	1
T. vitticeps	2014-12-30	Marechal Floriano	Costa Pereira	-20.4277	-40.6487	1
T. vitticeps	2014-11-07	Marechal Floriano	Santa Rita	-20.4128	-40.6831	1
T. vitticeps	2014-04-24	Marechal Floriano	Trevo Parajú	-20.4128	-40.6831	1
T. vitticeps	2014-11-25	Mimoso do Sul	Alto São Sebastião	-21.0606	-41.3621	0
T. vitticeps	2014-10-22	Mimoso do Sul	Conceição II	-20.97	-41.5083	1
T. vitticeps	2010-12-13	Iconha	Inhaúma	-20.7564	-40.9158	0
T. vitticeps	2014-10-16	Mimoso do Sul	Mangueira	-21.0642	-41.3664	1
T. vitticeps	2014-10-30	Mimoso do Sul	Novo Brasil	-20.9113	-41.5349	0
T. vitticeps	2014-10-21	Mimoso do Sul	Sítio Canto da Rosa	-21.0642	-41.3664	1
T. vitticeps	2014-02-28	Muniz Freire	Águas Claras	-20.2829	-41.3411	1
T. vitticeps	2014-02-18	Muniz Freire	Boa Esperança	-20.5056	-41.4023	1
T. vitticeps	2014-11-18	Muniz Freire	Bugari	-20.5024	-41.4094	1
T. vitticeps	2014-01-03	Muniz Freire	Centro	-20.4667	-41.4167	1
T. vitticeps	2011-12-02	Iconha	Inhaúma	-20.7564	-40.9158	1
T. vitticeps	2014-11-12	Muniz Freire	Santa Cruz (Itaici)	-20.4642	-41.4131	1
T. vitticeps	2011-10-12	Iconha	Inhaúma	-20.7564	-40.9158	0
T. vitticeps	2012-02-05	Iconha	Inhaúma	-20.7564	-40.9158	0
T. vitticeps	2012-02-05	Iconha	Inhaúma	-20.7564	-40.9158	0
T. vitticeps	2014-10-06	Muqui	Vargem do Puri	-20.9517	-41.3458	0
T. vitticeps	2014-11-14	Nova Venecia	Água Limpa	-18.8333	-40.6667	1
T. vitticeps	2014-05-05	Nova Venecia	Alto Muniz	-18.9089	-40.7161	0
T. vitticeps	2015-10-16	Iconha	Inhaúma	-20.7564	-40.9158	1
T. vitticeps	2016-02-19	Iconha	Inhaúma	-20.7564	-40.9158	0
T. vitticeps	2015-11-06	Castelo	Invernada Fazenda	-20.6036	-41.1847	0
T. vitticeps	2010-11-25	Vargem Alta	Jaciguá	-20.7057	-41.0166	0
T. vitticeps	2014-04-25	Rio Bananal	D. Orian	-19.265	-40.3333	1
T. vitticeps	2014-02-25	Rio Novo do Sul	Arroio das Pedras	-20.7868	-40.9646	1
T. vitticeps	2014-10-07	Rio Novo do Sul	Capim Angola	-20.8382	-40.873	0
T. vitticeps	2014-02-06	Rio Novo do Sul	Centro	-20.8625	-40.9364	1
T. vitticeps	2014-02-24	Rio Novo do Sul	Monte Alegre	-20.7255	-40.9345	1
T. vitticeps	2014-03-20	Rio Novo do Sul	Mundo Novo	-20.8167	-40.9167	1
T. vitticeps	2014-04-14	Rio Novo do Sul	Princesa	-20.6956	-40.9336	1
T. vitticeps	2014-04-24	Rio Novo do Sul	Princesa	-20.6956	-40.9336	1
T. vitticeps	2014-04-24	Rio Novo do Sul	Princesa	-20.6956	-40.9336	1
T. vitticeps	2014-10-07	Rio Novo do Sul	São Domingos	-20.8625	-40.9364	1
T. vitticeps	2014-03-11	Rio Novo do Sul	São Vicente	-20.8108	-40.9391	1
T. vitticeps	2014-11-28	Rio Novo do Sul	São vicente	-20.8108	-40.9391	1
T. vitticeps	2014-11-28	Rio Novo do Sul	Virgínia Velha	-20.7536	-40.9469	0
T. vitticeps	2014-11-28	Rio Novo do Sul	Virgínia Velha	-20.7536	-40.9469	0
T. vitticeps	2014-01-31	Santa Leopoldina	Djalma Coutinho	-20.0197	-40.4408	1
T. vitticeps	2014-04-19	Santa Leopoldina	Gaioaba	-20.1006	-40.5297	0
T. vitticeps	2014-02-25	Santa Leopoldina	Rio Bonito	-20.0506	-40.6136	1
T. vitticeps	2014-04-15	Santa Leopoldina	Rio das Farinhas	-20.1902	-40.6398	1	0	0	1	0
T. vitticeps	2014-02-12	Santa Maria de Jetibá	Rio Bonito	-20.055	-40.6399	0
T. vitticeps	2014-01-08	Santa Maria de Jetibá	Rio bonito	-20.055	-40.6399	0
T. vitticeps	2014-01-08	Santa Maria de Jetibá	Rio bonito	-20.055	-40.6399	0
T. vitticeps	2014-01-08	Santa Maria de Jetibá	Rio bonito	-20.055	-40.6399	1
T. vitticeps	2014-01-08	Santa Maria de Jetibá	Rio bonito	-20.055	-40.6399	1
T. vitticeps	2014-01-08	Santa Maria de Jetibá	Rio bonito	-20.055	-40.6399	1
T. vitticeps	2014-02-12	Santa Maria de Jetibá	Rio Nove	-20.0406	-40.7461	0
T. vitticeps	2014-02-12	Santa Maria de Jetibá	Rio Nove	-20.0406	-40.7461	0
T. vitticeps	2014-04-25	Santa Maria de Jetibá	Rio Novo	-20.0406	-40.7461	1
T. vitticeps	2014-10-09	Santa Teresa	25 de Julho	-19.7781	-40.606	1
T. vitticeps	2014-04-07	Santa Teresa	Alto Caldeirão	-19.9541	-40.7424	0
T. vitticeps	2014-02-08	Santa Teresa	Alto Caldeirão	-19.9541	-40.7424	1
T. vitticeps	2014-03-13	Santa Teresa	Alto Caldeirão	-19.9541	-40.7424	0
T. vitticeps	2014-03-28	Santa Teresa	Alto Caldeirão	-19.9541	-40.7424	0
T. vitticeps	2014-11-14	Santa Teresa	Alto caldeirão	-19.9541	-40.7424	1
T. vitticeps	2014-11-28	Santa Teresa	Alto caldeirão	-19.9541	-40.7424	1
T. vitticeps	2014-02-18	Santa Teresa	Alto Santa Teresa	-19.9377	-40.5941	0
T. vitticeps	2014-01-14	Santa Teresa	Alto São Lourenço	-19.9356	-40.6003	0
T. vitticeps	2014-10-07	Santa Teresa	Centro	-20.4667	-41.4167	0
T. vitticeps	2014-10-20	Santa Teresa	Dois Pinheiros	-19.9406	-40.5953	0
T. vitticeps	2014-04-14	Vargem Alta	Jaciguá	-20.7057	-41.0166	0
T. vitticeps	2017-12-13	Iconha	Jardim da Ilha	-20.7931	-40.8111	1
T. vitticeps	2017-12-18	Iconha	Jardim da Ilha	-20.7931	-40.8111	1
T. vitticeps	2014-10-29	Santa Teresa	Rio 15 de Agosto	-19.9356	-40.6003	0
T. vitticeps	2014-10-22	Santa Teresa	Rio 15 de Agosto	-19.9356	-40.6003	1
T. vitticeps	2014-02-18	Santa Teresa	Santa lúcia	-19.9442	-40.5257	0
T. vitticeps	2014-02-18	Santa Teresa	Santa lúcia	-19.9442	-40.5257	0
T. vitticeps	2014-01-02	Santa Teresa	Santa Lúcia	-19.9442	-40.5257	0
T. vitticeps	2014-02-05	Santa Teresa	Santa Maria	-19.9356	-40.6003	1
T. vitticeps	2014-10-01	Santa Teresa	Santo Anselmo	-19.9356	-40.6003	1
T. vitticeps	2014-10-10	Santa Teresa	Santo Antonio Canaã	-19.8233	-40.6556	1
T. vitticeps	2014-02-11	Santa Teresa	Santo henrique	-19.9356	-40.6003	0
T. vitticeps	2014-01-02	Santa Teresa	Valsugana Velha	-19.9543	-40.5601	1
T. vitticeps	2014-10-29	Santa Teresa	Vargem Alta	-19.918	-40.629	0
T. vitticeps	2014-02-05	Santa Teresa	Varzea Alegre	-19.9019	-40.7463	0
T. vitticeps	2014-11-26	Santa Teresa	Varzea Alegre	-19.9019	-40.7463	1
T. vitticeps	2014-01-14	Santa Teresa	Vila Nova	-19.9422	-40.6023	1
T. vitticeps	2014-03-13	Santa Teresa	Vila Nova	-19.9422	-40.6023	0
T. vitticeps	2014-10-07	Santa Teresa	Vila Nova	-19.9422	-40.6023	0
T. vitticeps	2014-04-07	Santa Teresa	Jardim da Montanha	-19.9356	-40.6003	0
T. vitticeps	2014-04-28	Vargem Alta	Departamento	-20.6714	-41.0069	1
T. vitticeps	2014-11-26	Vargem Alta	Guiomar	-20.6286	-40.9474	0
T. vitticeps	2018-02-22	Santa Teresa	Jardim da Montanha	-19.9356	-40.6003	0
T. vitticeps	2014-04-08	Vargem Alta	Piraí	-20.6364	-41.0354	0
T. vitticeps	2014-12-23	Vargem Alta	Pombal	-20.6714	-41.0069	0
T. vitticeps	2014-11-26	Vargem Alta	Pontal de Cima	-20.5954	-40.9866	0
T. vitticeps	2014-11-21	Vargem Alta	Santo Antônio	-20.6868	-41.0417	0
T. vitticeps	2014-12-22	Vargem Alta	São Brás	-20.6714	-41.0069	0
T. vitticeps	2014-12-01	Vargem Alta	São João	-20.7257	-41.0534	1
T. vitticeps	2014-02-25	Vargem Alta	T. Russi	-20.6714	-41.0069	0
T. vitticeps	2014-10-18	Venda Nova do Imigrante	Alto Bananeiras	-20.3314	-41.154	1
T. vitticeps	2019-01-24	Domingos Martins	Melgaço	-20.1931	-40.7603	1
T. vitticeps	2014-01-28	Venda Nova do Imigrante	Bananeiras	-20.3314	-41.154	1
T. vitticeps	2014-10-18	Venda Nova do Imigrante	Bananeiras (mata fria)	-20.3314	-41.154	1
T. vitticeps	2014-02-25	Venda Nova do Imigrante	Bicuiba	-20.3363	-41.1745	0
T. vitticeps	2014-11-21	Venda Nova do Imigrante	Bicuiba	-20.3363	-41.1745	1
T. vitticeps	2014-12-23	Venda Nova do Imigrante	Bruno Carvalho Dada	-20.3397	-41.1347	1
T. vitticeps	2014-12-30	Venda Nova do Imigrante	Carmem Martins Reis	-20.3397	-41.1347	1
T. vitticeps	2014-01-16	Venda Nova do Imigrante	Centro	-19.9377	-40.5941	0
T. vitticeps	2014-04-02	Venda Nova do Imigrante	Lavrinhas	-20.3109	-41.1217	0
T. vitticeps	-----	Venda Nova do Imigrante	Lavrinhas	-20.3109	-41.1217	1
T. vitticeps	2014-12-30	Venda Nova do Imigrante	Lordivina Adreão	-20.3397	-41.1347	1
T. vitticeps	2014-01-16	Venda Nova do Imigrante	Loteamento Mineti	-20.3397	-41.1347	1
T. vitticeps	-----	Venda Nova do Imigrante	Pindobas	-20.3927	-41.1472	1
T. vitticeps	2019-02-13	Domingos Martins	Melgaço	-20.1931	-40.7603	1
T. vitticeps	2014-02-07	Venda Nova do Imigrante	S. Antonio Oriente	-20.4095	-41.1677	1
T. vitticeps	2014-01-10	Venda Nova do Imigrante	São João de Viçosa	-20.3319	-41.1924	1
T. vitticeps	2014-02-04	Venda Nova do Imigrante	São João viçosa	-20.3319	-41.1924	1
T. vitticeps	2014-01-16	Venda Nova do Imigrante	Sapucaia	-20.3944	-41.1253	1
T. vitticeps	2014-04-02	Venda Nova do Imigrante	Tapera	-20.3429	-41.1112	0
T. vitticeps	2014-01-28	Venda Nova do Imigrante	Tapera	-20.3429	-41.1112	1
T. vitticeps	2014-03-26	Venda Nova do Imigrante	Tapera	-20.3429	-41.1112	0
T. vitticeps	2014-04-02	Venda Nova do Imigrante	Vargem Grande	-20.385	-41.1699	1
T. vitticeps	2014-03-12	Venda Nova do Imigrante	Vargem Grande	-20.385	-41.1699	0
T. vitticeps	2013-05-22	Domingos Martins	Melgaço	-20.1892	-40.7599	1
T. vitticeps	2014-06-17	Domingos Martins	Melgaço	-20.1892	-40.7599	0
T. vitticeps	2014-02-26	Venda Nova do Imigrante	Vila da Mata	-20.3397	-41.1347	1
T. vitticeps	2014-01-28	Venda Nova do Imigrante	Vila da Mata	-20.3397	-41.1347	1
T. vitticeps	2014-12-02	Venda Nova do Imigrante	Vitória Lorenço Silva	-20.3397	-41.1347	1
T. vitticeps	2014-12-04	Venda Nova do Imigrante	Zenilda Apar. Da Silva	-20.3397	-41.1347	0
T. vitticeps	2014-10-03	Viana	Perobas	-20.3702	-40.4775	1
T. vitticeps	2015-03-31	Afonso Cláudio	Alto Rio da Cobra	-20.2629	-41.1535	0
T. vitticeps	2015-12-02	Afonso Cláudio	Santa Efigenia	-20.0742	-41.1239	1
T. vitticeps	2015-03-18	Afonso Cláudio	São Bento	-20.1862	-41.2315	1
T. vitticeps	2015-12-16	Afonso Cláudio	Serra do Boi	-20.2501	-41.1146	1
T. vitticeps	2015-03-18	Afonso Cláudio	Serra do Boi	-20.2501	-41.1146	0
T. vitticeps	2015-03-18	Afonso Cláudio	Serra do Boi	-20.2501	-41.1146	1
T. vitticeps	2015-02-05	Alegre	Celina	-20.7658	-41.5927	1
T. vitticeps	2015-02-27	Alegre	Celina	-20.7658	-41.5927	1
T. vitticeps	2015-12-16	Alfredo Chaves	Boa Vista	-20.6861	-40.8068	0
T. vitticeps	2015-10-20	Alfredo Chaves	Cachoeira Alta	-20.6802	-40.7814	0
T. vitticeps	2015-03-18	Alfredo Chaves	Cachoeirinha	-20.6249	-40.7532	1
T. vitticeps	2015-04-20	Alfredo Chaves	Caco do Pote	-20.635	-40.7497	0
T. vitticeps	2015-04-27	Alfredo Chaves	Caco do Pote	-20.635	-40.7497	1
T. vitticeps	2015-03-20	Alfredo Chaves	Iriritimirim	-20.5261	-40.7828	1
T. vitticeps	2015-03-18	Alfredo Chaves	Nova Estrela	-20.6667	-40.8333	1
T. vitticeps	2014-02-06	Domingos Martins	Melgaço	-20.1892	-40.7599	1
T. vitticeps	2015-02-25	Domingos Martins	Melgaço	-20.1892	-40.7599	1
T. vitticeps	2015-01-02	Alfredo Chaves	Rio Veado	-20.6342	-40.7525	1
T. vitticeps	2015-01-21	Alfredo Chaves	Rio Veado	-20.6342	-40.7525	1
T. vitticeps	2015-04-10	Alfredo Chaves	Rio Veado	-20.6342	-40.7525	1
T. vitticeps	2015-12-29	Alfredo Chaves	Sagrada Familia	-20.5792	-40.6975	0
T. vitticeps	2015-02-25	Alfredo Chaves	Sagrada Familia	-20.5792	-40.6975	1
T. vitticeps	2015-03-20	Alfredo Chaves	Sagrada Familia	-20.5792	-40.6975	0
T. vitticeps	2015-01-02	Alfredo Chaves	Santa Luzia do Ipê	-20.635	-40.7497	0
T. vitticeps	2015-03-04	Alfredo Chaves	Santa Luzia do Ipê	-20.635	-40.7497	1
T. vitticeps	2015-02-23	Alfredo Chaves	Santa Lúzia do Ipê	-20.635	-40.7497	1
T. vitticeps	2015-02-23	Alfredo Chaves	Santo André	-20.635	-40.7497	1
T. vitticeps	2015-02-02	Alfredo Chaves	Santo André	-20.635	-40.7497	1
T. vitticeps	2015-01-23	Alfredo Chaves	Santo André	-20.635	-40.7497	0
T. vitticeps	2015-11-11	Alfredo Chaves	Santo André	-20.635	-40.7497	1
T. vitticeps	2015-11-20	Alfredo Chaves	Santo André	-20.635	-40.7497	1
T. vitticeps	2015-01-23	Alfredo Chaves	São Francisco do Batatal	-20.4779	-40.9593	1
T. vitticeps	2015-01-23	Alfredo Chaves	São Francisco do Batatal	-20.4779	-40.9593	1
T. vitticeps	2015-01-19	Alfredo Chaves	São João	-20.635	-40.7497	0
T. vitticeps	2015-11-13	Alfredo Chaves	São Marcos	-20.5837	-40.7895	1
T. vitticeps	2015-02-10	Alfredo Chaves	São Martinho	-20.5211	-40.7765	0
T. vitticeps	2015-02-10	Alfredo Chaves	São Martinho	-20.5211	-40.7765	1
T. vitticeps	09/15/2015	Alfredo Chaves	V. Nova de Ribeirão	-20.635	-40.7497	1
T. vitticeps	2015-04-08	Anchieta	Alto Joeba	-20.6979	-40.8096	1
T. vitticeps	2015-02-10	Anchieta	Alto Joeba	-20.6979	-40.8096	1
T. vitticeps	2015-02-12	Anchieta	Alto Joeba	-20.6979	-40.8096	1
T. vitticeps	2015-01-06	Anchieta	Alto Joeba	-20.6979	-40.8096	1
T. vitticeps	2015-11-09	Anchieta	Dois Irmão de Olivania	-20.8058	-40.6456	1
T. vitticeps	2015-03-30	Anchieta	Duas Barras	-20.6084	-40.6572	0
T. vitticeps	2015-12-04	Anchieta	Itajobaia	-20.8058	-40.6456	1
T. vitticeps	2015-12-04	Anchieta	Itajobaia	-20.8058	-40.6456	1
T. vitticeps	2015-01-19	Anchieta	Itajobaia	-20.8058	-40.6456	1
T. vitticeps	2015-04-29	Anchieta	Simpatia	-20.7224	-40.701	0
T. vitticeps	2015-10-16	Atílio Vivácqua	-----	-20.9142	-41.1983	0
T. vitticeps	2015-04-22	Barra de São Francisco	Cachoeirinha de Itaúna	-18.8751	-40.9292	0
T. vitticeps	2015-02-03	Domingos Martins	Melgaço	-20.1892	-40.7599	1
T. vitticeps	2015-01-22	Domingos Martins	Melgaço	-20.1892	-40.7599	1
T. vitticeps	2015-10-20	Barra de São Francisco	Rio do Campo	-18.4805	-40.8648	1
T. vitticeps	2015-12-01	Brejetuba	Bairro Nobre	-20.1461	-41.2903	0
T. vitticeps	2015-03-18	Brejetuba	Rancho Dantas	-20.1461	-41.2903	0
T. vitticeps	2015-03-27	Cachoeiro de Itapemirim	Alto Gruta	-20.8489	-41.1128	0
T. vitticeps	2015-03-25	Cachoeiro de Itapemirim	Boa Conserva	-20.6619	-41.3092	0
T. vitticeps	2015-02-12	Cachoeiro de Itapemirim	Bom Jardim	-20.7766	-41.0938	0
T. vitticeps	2015-04-24	Cachoeiro de Itapemirim	Burarama	-20.6808	-41.3467	0
T. vitticeps	2015-04-24	Cachoeiro de Itapemirim	Burarama	-20.6808	-41.3467	0
T. vitticeps	2015-02-10	Cachoeiro de Itapemirim	Burarama	-20.6808	-41.3467	0
T. vitticeps	2015-01-17	Cachoeiro de Itapemirim	Santa Izabel	-20.8489	-41.1128	0
T. vitticeps	2015-01-17	Cachoeiro de Itapemirim	Santa Izabel	-20.8489	-41.1128	0
T. vitticeps	2015-04-16	Cariacica	Cachoeirinha	-20.3887	-40.3775	1
T. vitticeps	2015-12-22	Cariacica	Morro do Óleo	-20.2639	-40.42	0
T. vitticeps	2015-12-04	Cariacica	Roda D'água	-20.3218	-40.475	0
T. vitticeps	2015-11-17	Cariacica	Roda D'água	-20.3218	-40.475	0
T. vitticeps	2015-12-14	Castelo	Alto Chapéu	-20.6036	-41.1847	1
T. vitticeps	2015-12-14	Castelo	Alto Chapéu	-20.6036	-41.1847	1
T. vitticeps	2015-04-30	Castelo	Barra Alegre	-20.6036	-41.1847	0
T. vitticeps	2015-04-30	Castelo	Barra Alegre	-20.6036	-41.1847	0
T. vitticeps	2015-11-25	Castelo	Benfica	-20.6036	-41.1847	0
T. vitticeps	2015-04-30	Castelo	Boqueirão	-20.6036	-41.1847	0
T. vitticeps	2015-10-20	Castelo	Boqueirão	-20.6036	-41.1847	0
T. vitticeps	2015-10-20	Castelo	Boqueirão	-20.6036	-41.1847	0
T. vitticeps	2015-10-28	Castelo	Braço do Sul	-20.6036	-41.1847	1
T. vitticeps	2015-11-17	Domingos Martins	Melgaço	-20.1892	-40.7599	1
T. vitticeps	2016-02-22	Domingos Martins	Melgaço	-20.1892	-40.7599	1
T. vitticeps	2016-01-12	Domingos Martins	Melgaço	-20.1892	-40.7599	1
T. vitticeps	2016-01-22	Domingos Martins	Melgaço	-20.1892	-40.7599	1
T. vitticeps	2018-11-26	Domingos Martins	Melgaço	-20.1892	-40.7599	1
T. vitticeps	2015-11-12	Castelo	Mundo Novo	-20.6198	-41.2666	0
T. vitticeps	2015-02-05	Castelo	Nogueira	-20.5065	-41.2094	1
T. vitticeps	2015-02-02	Castelo	Ponte São João	-20.6036	-41.1847	1
T. vitticeps	2015-11-12	Castelo	Ponte São João	-20.6036	-41.1847	1
T. vitticeps	2015-11-17	Castelo	São Vitório	-20.6036	-41.1847	1
T. vitticeps	2015-04-07	Castelo	Sergipe	-20.6036	-41.1847	1
T. vitticeps	2015-12-23	Conceição de Castelo	Alto Montevideo	-20.3683	-41.2439	1
T. vitticeps	2015-02-12	Conceição de Castelo	Indaiá	-20.3145	-41.2283	1
T. vitticeps	2015-11-25	Conceição de Castelo	Monforte Quente	-20.3683	-41.2439	1
T. vitticeps	2015-01-06	Conceição de Castelo	Ribeirãozinho	-20.3318	-41.2495	1
T. vitticeps	2015-03-20	Conceição de Castelo	Santa Luzia	-20.3992	-41.1956	1
T. vitticeps	2015-10-14	Conceição de Castelo	São José Bela Vista	-20.4667	-41.2412	0
T. vitticeps	2015-10-14	Conceição de Castelo	São José Bela Vista	-20.4667	-41.2412	0
T. vitticeps	2015-10-14	Conceição de Castelo	São José Bela Vista	-20.4667	-41.2412	1
T. vitticeps	2018-10-04	Domingos Martins	Melgaço	-20.1892	-40.7599	0
T. vitticeps	2015-01-30	Domingos Martins	Biriricas	-20.3151	-40.5908	1
T. vitticeps	2015-01-26	Domingos Martins	Biriricas	-20.3151	-40.5908	1
T. vitticeps	2015-12-08	Domingos Martins	Califórnia	-20.2433	-40.6746	1
T. vitticeps	2015-01-30	Domingos Martins	Califórnia	-20.2433	-40.6746	1
T. vitticeps	2015-04-07	Domingos Martins	Centro	-20.3629	-40.6607	1
T. vitticeps	2015-12-21	Domingos Martins	Melgacinho	-20.2355	-40.7049	0
T. vitticeps	2018-12-29	Venda Nova do Imigrante	Melgaço	-20.1931	-40.7603	0
T. vitticeps	2010-12-09	Alfredo Chaves	Nova Mantuã	-20.6412	-40.8297	0
T. vitticeps	2015-11-11	Alfredo Chaves	Nova Mantuã	-20.6412	-40.8297	1
T. vitticeps	2014-02-07	Alfredo Chaves	Nova Mantuã	-20.6412	-40.8297	0
T. vitticeps	2015-02-10	Domingos Martins	Melgaço de Cima	-20.1892	-40.7599	0
T. vitticeps	2015-01-09	Domingos Martins	Parque da Montanha	-20.3633	-40.6592	0
T. vitticeps	2015-01-09	Domingos Martins	Parque da Montanha	-20.3633	-40.6592	0
T. vitticeps	2015-01-09	Domingos Martins	Parque da Montanha	-20.3633	-40.6592	1
T. vitticeps	2015-10-06	Domingos Martins	Pedra Azul	-20.3671	-41.0394	1
T. vitticeps	2015-10-06	Domingos Martins	Pedra Azul	-20.3671	-41.0394	1
T. vitticeps	2015-01-22	Domingos Martins	Pedra Branca	-20.2777	-40.7097	0
T. vitticeps	2015-01-27	Domingos Martins	Pedra Branca	-20.2777	-40.7097	1
T. vitticeps	2015-03-30	Domingos Martins	Pedra Branca	-20.2777	-40.7097	1
T. vitticeps	2015-01-26	Domingos Martins	Rio Jucu	-20.3633	-40.6592	1
T. vitticeps	2015-03-18	Domingos Martins	Santa Isabel	-20.3819	-40.621	1
T. vitticeps	2015-03-20	Domingos Martins	Santa Isabel	-20.3819	-40.621	1
T. vitticeps	2015-11-18	Domingos Martins	São B. Chapéu	-20.3301	-41.045	1
T. vitticeps	2015-01-09	Domingos Martins	São Paulo do Aracê	-20.4402	-41.0309	1
T. vitticeps	2015-01-13	Domingos Martins	São Paulo do Aracê	-20.4402	-41.0309	1
T. vitticeps	2015-12-18	Domingos Martins	Sede	-20.4123	-40.6768	1
T. vitticeps	2015-12-08	Domingos Martins	Sede	-20.4123	-40.6768	1
T. vitticeps	2015-02-19	Domingos Martins	Sede	-20.4123	-40.6768	1
T. vitticeps	2015-02-11	Domingos Martins	Sede	-20.4123	-40.6768	1
T. vitticeps	2015-02-02	Domingos Martins	Sede	-20.4123	-40.6768	1
T. vitticeps	2015-01-26	Domingos Martins	Sede	-20.4123	-40.6768	1
T. vitticeps	2015-01-14	Domingos Martins	Sede	-20.4123	-40.6768	1
T. vitticeps	2015-01-26	Domingos Martins	Sede	-20.4123	-40.6768	1
T. vitticeps	2015-01-22	Domingos Martins	Sede	-20.4123	-40.6768	1
T. vitticeps	2015-01-26	Domingos Martins	Sede	-20.4123	-40.6768	1
T. vitticeps	2015-01-13	Domingos Martins	Sede	-20.4123	-40.6768	1
T. vitticeps	2015-01-15	Domingos Martins	Sede	-20.4123	-40.6768	1
T. vitticeps	2015-01-22	Domingos Martins	Sede	-20.4123	-40.6768	1
T. vitticeps	2015-01-16	Domingos Martins	Sede	-20.4123	-40.6768	1
T. vitticeps	2015-03-10	Domingos Martins	Sede	-20.4123	-40.6768	1
T. vitticeps	2015-03-10	Domingos Martins	Sede	-20.4123	-40.6768	1
T. vitticeps	2015-11-11	Domingos Martins	Sede	-20.4123	-40.6768	1
T. vitticeps	2015-11-07	Domingos Martins	Sede	-20.4123	-40.6768	1
T. vitticeps	2015-10-13	Domingos Martins	Sede	-20.4123	-40.6768	1
T. vitticeps	2015-10-13	Domingos Martins	Sede	-20.4123	-40.6768	1
T. vitticeps	2015-10-19	Domingos Martins	Sede	-20.4123	-40.6768	1
T. vitticeps	2018-01-26	Alfredo Chaves	Nova Mantuã	-20.6412	-40.8297	1
T. vitticeps	2010-09-27	Vargem Alta	Paraíso	-20.737	-40.9844	0
T. vitticeps	2010-12-09	Muniz Freire	Pé da serra	-20.4563	-41.4086	1	0	0	1	0
T. vitticeps	2019-03-26	Domingos Martins	Peçanha	-20.3257	-41.0773	0
T. vitticeps	2013-02-22	Muniz Freire	Piaçú	-20.3288	-41.385	1
T. vitticeps	2015-01-28	Muniz Freire	Piaçú	-20.3288	-41.385	1
T. vitticeps	2015-04-30	Marechal Floriano	PIT 3346-1	-20.4128	-40.6831	1
T. vitticeps	2015-02-03	Domingos Martins	União	-20.3927	-41.1472	1
T. vitticeps	2015-02-20	Domingos Martins	Vila Verde	-20.3633	-40.6592	1
T. vitticeps	2015-01-12	Domingos Martins	Vila Verde	-20.3633	-40.6592	1
T. vitticeps	2015-11-17	Domingos Martins	Vila Verde	-20.3633	-40.6592	1
T. vitticeps	2015-01-26	Domingos Martins	Vista Linda	-20.3633	-40.6592	0
T. vitticeps	2015-02-06	Dores do Rio Preto	-----	-20.6889	-41.8453	0
T. vitticeps	2015-02-19	Dores do Rio Preto	-----	-20.6889	-41.8453	0
T. vitticeps	2015-02-19	Dores do Rio Preto	-----	-20.6889	-41.8453	0
T. vitticeps	2015-02-19	Dores do Rio Preto	-----	-20.6889	-41.8453	0
T. vitticeps	2015-10-26	Fundão	Alto Penha	-19.9612	-40.3893	1
T. vitticeps	2015-12-11	Fundão	Araguara	-19.9325	-40.4067	0
T. vitticeps	2019-02-28	Mimoso do sul	Poço Dantas	-20.4015	-41.3717	0
T. vitticeps	2015-02-10	Fundão	Três Barras	-19.9156	-40.4325	1
T. vitticeps	2015-02-23	Guaçuí	-----	-20.7756	-41.6794	0
T. vitticeps	2013-11-07	Guarapari	Amarelos	-20.5333	-40.4833	0
T. vitticeps	2013-10-04	Guarapari	Amarelos	-20.5333	-40.4833	0
T. vitticeps	2013-10-04	Guarapari	Amarelos	-20.5333	-40.4833	1
T. vitticeps	2014-05-17	Guarapari	Amarelos	-20.5333	-40.4833	0
T. vitticeps	2014-03-13	Guarapari	Cabeça Quebrada	-20.5304	-40.6308	0
T. vitticeps	2015-06-07	Guarapari	Cabeça Quebrada	-20.5304	-40.6308	1
T. vitticeps	2013-02-05	Guarapari	Cabeça Quebrada	-20.5304	-40.6308	1
T. vitticeps	2014-03-27	Guarapari	Cabeça Quebrada	-20.5304	-40.6308	1
T. vitticeps	2015-02-18	Guarapari	Cabeça Quebrada	-20.5304	-40.6308	1	0	0	1	0
T. vitticeps	2015-02-15	Guarapari	Cabeça Quebrada	-20.5304	-40.6308	1	0	0	1	0
T. vitticeps	2015-03-09	Guarapari	Cabeça Quebrada	-20.5304	-40.6308	1	0	0	1	0
T. vitticeps	2016-11-23	Guarapari	Cabeça Quebrada	-20.5304	-40.6308	0
T. vitticeps	2017-01-17	Guarapari	Cabeça Quebrada	-20.5304	-40.6308	1
T. vitticeps	2013-08-14	Guarapari	Todos os Santos	-20.5214	-40.6711	1
T. vitticeps	2013-07-04	Guarapari	Todos os Santos	-20.5214	-40.6711	1
T. vitticeps	2013-07-03	Guarapari	Todos os Santos	-20.5214	-40.6711	1
T. vitticeps	2013-05-24	Guarapari	Todos os Santos	-20.5214	-40.6711	1
T. vitticeps	2013-09-04	Guarapari	Todos os santos	-20.5214	-40.6711	0
T. vitticeps	2014-01-06	Guarapari	Todos os Santos	-20.5214	-40.6711	1
T. vitticeps	2014-01-18	Guarapari	Todos os Santos	-20.5214	-40.6711	0
T. vitticeps	2014-01-24	Guarapari	Todos os Santos	-20.5214	-40.6711	0
T. vitticeps	2014-02-12	Guarapari	Todos os Santos	-20.5214	-40.6711	1
T. vitticeps	2014-02-13	Guarapari	Todo os Santos	-20.5214	-40.6711	1
T. vitticeps	2014-02-21	Guarapari	Todo os Santos	-20.5214	-40.6711	1
T. vitticeps	2014-02-27	Guarapari	Todos os Santos	-20.5214	-40.6711	0
T. vitticeps	2016-08-05	Guarapari	todos os Santos	-20.5214	-40.6711	0
T. vitticeps	2016-07-19	Guarapari	Todos os Santos	-20.5214	-40.6711	0
T. vitticeps	2013-02-18	Guarapari	Todos os Santos	-20.5214	-40.6711	1
T. vitticeps	2013-01-11	Guarapari	Todos os Santos	-20.5214	-40.6711	0
T. vitticeps	2013-01-30	Guarapari	Todos os Santos	-20.5214	-40.6711	0
T. vitticeps	2013-01-18	Guarapari	Todos os Santos	-20.5214	-40.6711	1
T. vitticeps	2013-01-30	Guarapari	Todos os Santos	-20.5214	-40.6711	1
T. vitticeps	2013-01-30	Guarapari	Todos os Santos	-20.5214	-40.6711	1
T. vitticeps	2013-03-21	Guarapari	Todos os Santos	-20.5214	-40.6711	1
T. vitticeps	2013-03-21	Guarapari	Todos os Santos	-20.5214	-40.6711	1
T. vitticeps	2014-03-13	Guarapari	Todo os Santos	-20.5214	-40.6711	0
T. vitticeps	2014-03-15	Guarapari	Todo os Santos	-20.5214	-40.6711	0
T. vitticeps	2014-03-23	Guarapari	Todo os Santos	-20.5214	-40.6711	0
T. vitticeps	2014-04-09	Guarapari	Todos os Santos	-20.5214	-40.6711	0
T. vitticeps	2014-04-30	Guarapari	Todos os Santos	-20.5214	-40.6711	1
T. vitticeps	2014-05-20	Guarapari	Todos os Santos	-20.5214	-40.6711	0
T. vitticeps	2014-05-27	Guarapari	Todos os Santos	-20.5214	-40.6711	1
T. vitticeps	2014-09-23	Guarapari	Todos os Santos	-20.5214	-40.6711	1
T. vitticeps	2014-09-23	Guarapari	Todos os Santos	-20.5214	-40.6711	1
T. vitticeps	2014-11-27	Guarapari	Todos os Santos	-20.5214	-40.6711	1
T. vitticeps	2014-11-28	Guarapari	Todos os Santos	-20.5214	-40.6711	1
T. vitticeps	2014-11-28	Guarapari	Todos os Santos	-20.5214	-40.6711	1
T. vitticeps	2014-12-17	Guarapari	Todos os Santos	-20.5214	-40.6711	0
T. vitticeps	2014-12-23	Guarapari	Todos os Santos	-20.5214	-40.6711	0
T. vitticeps	2015-02-17	Guarapari	Todos os Santos	-20.5214	-40.6711	1	0	0	1	0
T. vitticeps	2015-03-09	Guarapari	Todos os Santos	-20.5214	-40.6711	0
T. vitticeps	2015-12-23	Iconha	Cachoeira do Meio	-20.8039	-40.8697	0
T. vitticeps	2015-12-23	Iconha	Cachoeira do Meio	-20.8039	-40.8697	0
T. vitticeps	2015-12-23	Iconha	Cachoeira do Meio	-20.8039	-40.8697	1
T. vitticeps	2015-02-19	Iconha	Cachoeira do Meio	-20.8039	-40.8697	1
T. vitticeps	2015-11-10	Iconha	Crubixá	-20.7931	-40.8111	1
T. vitticeps	2015-04-27	Iconha	Duas Barras	-20.7287	-40.8829	0
T. vitticeps	2015-02-27	Iconha	Duas Barras	-20.7287	-40.8829	0
T. vitticeps	2014-12-02	Iconha	Duas Barras	-20.7287	-40.8829	0
T. vitticeps	-----	Iconha	Duas Barras	-20.7287	-40.8829	1
T. vitticeps	2019-06-11	Castelo	Pontões	-20.5498	-41.2787	0
T. vitticeps	2014-12-02	Iconha	Monte Belo	-20.7452	-40.8587	0
T. vitticeps	2015-04-27	Iconha	Mundo Novo	-20.7931	-40.8111	0
T. vitticeps	2015-04-27	Iconha	Mundo Novo	-20.7931	-40.8111	0
T. vitticeps	2015-11-10	Iconha	Santo Antônio	-20.7931	-40.8111	0
T. vitticeps	2015-02-27	Iconha	São Caetano	-20.7128	-40.9086	0
T. vitticeps	2015-11-10	Iconha	São Caetano	-20.7128	-40.9086	1
T. vitticeps	2015-12-04	Iconha	Solidão	-20.7752	-40.7965	0
T. vitticeps	2015-11-10	Iconha	Solidão	-20.7752	-40.7965	0
T. vitticeps	2015-11-03	Iconha	Tocaia	-20.792	-40.8439	1
T. vitticeps	2015-10-14	Iconha	Tocaia	-20.792	-40.8439	1
T. vitticeps	2015-10-22	Itaguaçu	Alto Sobreiro	-19.7829	-40.9848	1
T. vitticeps	2015-10-28	Itaguaçu	Sobreiro	-19.7255	-40.9126	1
T. vitticeps	2014-08-18	Domingos Martins	Prédio Jaime Santana 128	-20.3633	-40.6592	1
T. vitticeps	2015-11-20	Itarana	Haise Faz.	-19.8739	-40.8753	1
T. vitticeps	2015-11-18	Itarana	Limoeiro	-19.8739	-40.8753	1
T. vitticeps	2015-02-27	Itarana	Limoeiro de Santo Antônio	-19.8739	-40.8753	1
T. vitticeps	2015-11-20	Itarana	Limoeiro de Santo Antônio	-19.8739	-40.8753	1
T. vitticeps	2015-11-13	Itarana	Limoeiro de Santo Antônio	-19.8739	-40.8753	1
T. vitticeps	2015-11-20	Itarana	Limoeiro de Santo Antônio	-19.8739	-40.8753	1
T. vitticeps	2015-12-16	Itarana	Limoeiro Santo Antonio	-19.8739	-40.8753	1
T. vitticeps	2015-04-14	Itarana	Pedra Alegre	-19.8726	-40.8753	1
T. vitticeps	2015-10-21	Jerônimo Monteiro	Morro do Asilo	-20.7894	-41.395	0
T. vitticeps	2015-12-10	Jerônimo Monteiro	Parada Cristal	-20.7872	-41.3758	1
T. vitticeps	2015-02-14	Jerônimo Monteiro	Parada Cristal	-20.7872	-41.3758	0
T. vitticeps	2014-09-05	Venda Nova do Imigrante	Providência	-20.3663	-41.127	1
T. vitticeps	2013-01-11	Venda Nova do Imigrante	Providência	-20.3663	-41.127	0
T. vitticeps	2015-11-10	Linhares	Santa Cruz	-19.3333	-40.0665	0
T. vitticeps	2015-11-26	Linhares	Santa Cruz	-19.3333	-40.0665	0
T. vitticeps	2015-11-23	Linhares	Santa Cruz	-19.3333	-40.0665	1
T. vitticeps	2015-11-12	Linhares	São Rafael	-19.3697	-40.4443	0
T. vitticeps	2015-02-13	Marechal Floriano	Alto Marechal	-20.4128	-40.6831	0
T. vitticeps	2013-01-25	Venda Nova do Imigrante	Providência	-20.3663	-41.127	1
T. vitticeps	2015-01-20	Marechal Floriano	Batatal	-20.4325	-40.6807	0
T. vitticeps	2015-11-27	Marechal Floriano	Bom Jesus	-20.45	-40.638	1
T. vitticeps	2015-12-11	Marechal Floriano	Centro	-20.4091	-40.6738	0
T. vitticeps	2013-03-15	Venda Nova do Imigrante	Providência	-20.3663	-41.127	1
T. vitticeps	2015-02-27	Marechal Floriano	Ribeirão do Cristo	-20.4128	-40.6831	1
T. vitticeps	2015-11-17	Mimoso do Sul	Assentamento Catuné	-21.0642	-41.3664	1
T. vitticeps	2015-12-17	Mimoso do Sul	Bairro Itapoã	-21.0657	-41.3705	0
T. vitticeps	2015-12-17	Mimoso do Sul	Catuné	-21.0642	-41.3664	1
T. vitticeps	2014-12-22	Mimoso do Sul	Catuné	-21.0642	-41.3664	0
T. vitticeps	2015-10-07	Mimoso do Sul	Catuné	-21.0642	-41.3664	0
T. vitticeps	2015-10-21	Mimoso do Sul	Catuné	-21.0642	-41.3664	1
T. vitticeps	2015-12-17	Mimoso do Sul	Faros	-21.0642	-41.3664	1
T. vitticeps	2014-02-04	Venda Nova do Imigrante	Providência	-20.3663	-41.127	0
T. vitticeps	2019-01-22	Venda Nova do Imigrante	Providência	-20.3663	-41.127	1
T. vitticeps	2015-02-24	Mimoso do Sul	Jacutinga	-20.9491	-41.5166	0
T. vitticeps	2015-04-22	Mimoso do Sul	Loteamento Penedo	-21.0642	-41.3664	0
T. vitticeps	2015-12-11	Mimoso do Sul	Mangueira	-21.0642	-41.3664	0
T. vitticeps	2015-12-09	Mimoso do Sul	Mangueira	-21.0642	-41.3664	1
T. vitticeps	2014-12-22	Mimoso do Sul	Palmeiras	-21.0199	-41.2809	0
T. vitticeps	2015-12-04	Mimoso do Sul	Poço Dantas	-20.9167	-41.5167	1
T. vitticeps	2015-03-03	Mimoso do Sul	Pontões	-20.949	-41.5498	1
T. vitticeps	2015-10-02	Mimoso do Sul	Santa Helena	-21.0665	-41.3679	0
T. vitticeps	2015-02-04	Mimoso do Sul	Santa Marta	-21.0343	-41.3556	0
T. vitticeps	2015-11-12	Mimoso do Sul	São José das Torres	-21.2	-41.35	1
T. vitticeps	2015-02-04	Mimoso do Sul	São Rafael	-20.9258	-41.452	0
T. vitticeps	2015-02-04	Mimoso do Sul	Vila da Penha	-21.0623	-41.3583	0
T. vitticeps	2015-01-15	Muniz Freire	Alto Pombos	-20.4642	-41.4131	1
T. vitticeps	2015-03-20	Muniz Freire	Bairro Santa Terezinha	-20.4718	-41.4106	1
T. vitticeps	2015-12-04	Muniz Freire	Barra do Amorim	-20.4642	-41.4131	0
T. vitticeps	2015-12-04	Muniz Freire	Cabeceira do Amorim	-20.5247	-41.3884	1
T. vitticeps	2019-03-29	Venda Nova do Imigrante	Providência	-20.3663	-41.127	0
T. vitticeps	2015-02-25	Muniz Freire	São Pedro	-20.44	-41.44	0
T. vitticeps	2015-10-16	Muniz Freire	Tombos	-20.3484	-41.4413	1
T. vitticeps	2015-10-19	Muqui	Abrigo dos Velhos	-20.9517	-41.3458	0
T. vitticeps	2015-02-26	Muqui	Angelim	-20.9517	-41.3458	0
T. vitticeps	2015-12-01	Muqui	C. Viva	-20.9517	-41.3458	0
T. vitticeps	2019-04-08	Venda Nova do Imigrante	Providência	-20.3663	-41.127	1
T. vitticeps	2015-02-24	Muqui	Morro Alto	-20.9517	-41.3458	0
T. vitticeps	2015-10-07	Muqui	Rua Projetada (centro)	-20.9517	-41.3458	1
T. vitticeps	2015-12-29	Muqui	São Domingos	-20.9049	-41.3292	0
T. vitticeps	2015-12-29	Muqui	São Domingos	-20.9049	-41.3292	1
T. vitticeps	2015-10-14	Muqui	Siricuiti	-20.9517	-41.3458	0
T. vitticeps	2015-12-09	Muqui	Sítio Alívio	-20.4642	-41.4131	1
T. vitticeps	2015-10-20	Nova Venecia	Água Limpa	-18.8333	-40.6667	0
T. vitticeps	2015-12-18	Nova Venecia	Alto Muniz	-18.9089	-40.7161	0
T. vitticeps	2015-12-04	Nova Venecia	Alto Muniz	-18.9089	-40.7161	1
T. vitticeps	2015-12-11	Nova Venecia	Barra Alegre	-18.8797	-40.7005	0
T. vitticeps	2011-04-11	Marechal Floriano	Residência	-20.4123	-40.6768	1	0	0	1	0
T. vitticeps	2013-11-13	Conceição de Castelo	Ribeirão da Conceição	-20.3683	-41.2439	0
T. vitticeps	2015-11-06	Alfredo Chaves	Ribeirão Santo Antonio	-20.6	-40.8333	1
T. vitticeps	2011-02-14	Conceição de Castelo	Ribeirão do Meio	-20.288	-41.2628	1
T. vitticeps	2015-10-16	Rio Novo do Sul	Princesa	-20.6956	-40.9336	1
T. vitticeps	2015-01-22	Rio Novo do Sul	São Vicente	-20.8108	-40.9391	0
T. vitticeps	2015-01-22	Rio Novo do Sul	São Vicente	-20.8108	-40.9391	1
T. vitticeps	2015-02-23	Rio Novo do Sul	Vila Alegre	-20.8625	-40.9364	1
T. vitticeps	2015-02-23	Rio Novo do Sul	Vila Alegre	-20.8625	-40.9364	1
T. vitticeps	2015-10-02	Rio Novo do Sul	Virginia Nova	-20.7495	-40.9615	1
T. vitticeps	2015-02-23	Rio Novo do Sul	Virginia Velha	-20.7536	-40.9469	1
T. vitticeps	2015-02-26	Rio Novo do Sul	Virginia Velha	-20.7536	-40.9469	1
T. vitticeps	2011-01-27	Castelo	Ribeirão Santa Teresa	-20.4424	-41.2037	1
T. vitticeps	2015-02-19	Santa Maria de Jetibá	Rio Nove	-20.0406	-40.7461	0
T. vitticeps	2015-05-02	Santa Teresa	Alto Caldeirão	-19.9541	-40.7424	1
T. vitticeps	2015-11-05	Santa Teresa	Alto Caldeirão	-19.9541	-40.7424	0
T. vitticeps	2015-11-20	Santa Teresa	Alto Caldeirão	-19.9541	-40.7424	0
T. vitticeps	2015-11-05	Santa Teresa	Alto Caldeirão	-19.9541	-40.7424	0
T. vitticeps	2015-10-21	Santa Teresa	Alto Caldeirão	-19.9541	-40.7424	0
T. vitticeps	2015-01-16	Santa Teresa	Alto Santo Antônio	-19.8789	-40.5729	1
T. vitticeps	2015-01-25	Santa Teresa	Alto Vargem Alegre	-19.9356	-40.6003	0
T. vitticeps	2015-10-21	Santa Teresa	Aparecidinha	-19.9356	-40.6003	0
T. vitticeps	2015-10-21	Santa Teresa	Aparecidinha	-19.9356	-40.6003	1
T. vitticeps	2015-10-21	Santa Teresa	Aparecidinha	-19.9356	-40.6003	1
T. vitticeps	2015-10-14	Santa Teresa	Av.da Penha	-19.9356	-40.6003	0
T. vitticeps	2015-02-04	Santa Teresa	Cab. Rio Bonito	-19.9356	-40.6003	0
T. vitticeps	2015-10-14	Santa Teresa	Cab. Santa Lúcia	-19.9442	-40.5257	0
T. vitticeps	2011-01-28	Castelo	Ribeirão Santa Teresa	-20.4424	-41.2037	1
T. vitticeps	2012-02-25	Conceição de Castelo	Ribeirão Santa Teresa	-20.4363	-41.2185	1	1	0	0	1
T. vitticeps	2010-12-22	Alfredo Chaves	Ribeirão Santo Antonio	-20.6	-40.8333	0
T. vitticeps	2015-05-16	Santa Teresa	Encantado	-19.9356	-40.6003	0
T. vitticeps	2010-12-03	Alfredo Chaves	Ribeirão Santo Antonio	-20.6	-40.8333	1
T. vitticeps	2010-11-10	Alfredo Chaves	Ribeirão Santo Antonio	-20.6	-40.8333	1	1	0	0	0
T. vitticeps	2015-12-15	Santa Teresa	Nova Lombardia	-19.8912	-40.5448	0
T. vitticeps	2015-12-14	Santa Teresa	Nova Valssugana	-19.9356	-40.6003	0
T. vitticeps	2015-12-03	Santa Teresa	Nova Valssugana	-19.9356	-40.6003	1
T. vitticeps	2015-11-03	Santa Teresa	Nova Valssugana	-19.9356	-40.6003	0
T. vitticeps	2015-11-05	Santa Teresa	Nova Valssugana	-19.9356	-40.6003	1
T. vitticeps	2015-01-16	Santa Teresa	Rio Bonito	-20.055	-40.6399	1
T. vitticeps	2015-01-16	Santa Teresa	Rio Bonito	-20.055	-40.6399	1
T. vitticeps	2015-12-14	Santa Teresa	Rio Norte	-19.9356	-40.6003	0
T. vitticeps	2010-10-05	Alfredo Chaves	Ribeirão Santo Antonio	-20.6	-40.8333	1
T. vitticeps	2015-05-16	Santa Teresa	Santa Lúcia	-19.9442	-40.5257	0
T. vitticeps	2015-05-02	Santa Teresa	São João de Petrópolis	-19.8136	-40.6778	0
T. vitticeps	2015-12-15	Santa Teresa	São Sebastião	-19.9356	-40.6003	0
T. vitticeps	2015-10-31	Santa Teresa	Sede	-19.9356	-40.6003	1
T. vitticeps	2015-01-27	Santa Teresa	Serra do Prego	-19.9451	-40.682	0
T. vitticeps	2015-01-30	Santa Teresa	Serra do Prego	-19.9451	-40.682	1
T. vitticeps	2015-01-21	Santa Teresa	Serra do Prego	-19.9451	-40.682	1
T. vitticeps	2010-10-27	Alfredo Chaves	Ribeirão Santo Antonio	-20.6	-40.8333	1
T. vitticeps	2015-10-21	Santa Teresa	Valssugana Velha	-19.9543	-40.5601	0
T. vitticeps	2015-10-21	Santa Teresa	Valssugana Velha	-19.9543	-40.5601	1
T. vitticeps	2015-04-24	Serra	Santa Tereza	-20.1286	-40.3078	0
T. vitticeps	2015-11-25	Vargem Alta	Alto Ouro	-20.6714	-41.0069	0
T. vitticeps	2015-03-10	Vargem Alta	Capivara	-20.5833	-41.0511	0
T. vitticeps	2015-11-11	Vargem Alta	Capivara	-20.5833	-41.0511	1
T. vitticeps	2015-02-22	Vargem Alta	Guiomar	-20.6286	-40.9474	1
T. vitticeps	2015-02-22	Vargem Alta	Guiomar	-20.6286	-40.9474	1
T. vitticeps	2015-12-02	Vargem Alta	Jacutinga	-20.6714	-41.0069	1
T. vitticeps	2015-03-31	Vargem Alta	Jacutinga	-20.6714	-41.0069	0
T. vitticeps	2015-12-03	Vargem Alta	Pombal de Cima	-20.5954	-40.9866	0
T. vitticeps	2015-12-03	Vargem Alta	Pombal de Cima	-20.5954	-40.9866	0
T. vitticeps	2015-12-03	Vargem Alta	São Carlos	-20.6808	-40.9763	1
T. vitticeps	2015-01-22	Vargem Alta	Sumidouro	-20.6127	-41.0562	0
T. vitticeps	2015-12-11	Venda Nova do Imigrante	-----	-20.3397	-41.1347	1
T. vitticeps	2015-01-30	Venda Nova do Imigrante	Alto Providência	-20.3663	-41.127	1
T. vitticeps	2011-11-02	Alfredo Chaves	Ribeirão Santo Antonio	-20.6	-40.8333	1
T. vitticeps	2019-04-16	Alfredo Chaves	Ribeirão SantoAntonio	-20.6	-40.8333	1
T. vitticeps	2015-12-14	Santa Teresa	Rodovia Josil Espindula	-19.9355	-40.5986	0
T. vitticeps	2015-03-20	Venda Nova do Imigrante	Bananeiras	-20.3314	-41.154	1
T. vitticeps	2015-03-03	Venda Nova do Imigrante	Bicuiba	-20.3363	-41.1745	1
T. vitticeps	2015-03-18	Venda Nova do Imigrante	Cachoeira Alegre	-20.3663	-41.1991	1
T. vitticeps	2015-01-19	Venda Nova do Imigrante	Lavrinhas	-20.3109	-41.1217	1
T. vitticeps	2015-02-05	Venda Nova do Imigrante	Pindobas	-20.3927	-41.1472	1
T. vitticeps	2015-01-07	Venda Nova do Imigrante	Providência	-20.3663	-41.127	0
T. vitticeps	2015-01-09	Venda Nova do Imigrante	Providência	-20.3663	-41.127	1
T. vitticeps	2015-10-23	Venda Nova do Imigrante	São Roque	-20.4288	-41.1811	1
T. vitticeps	2015-10-23	Venda Nova do Imigrante	Sapucaia	-20.3944	-41.1253	1
T. vitticeps	2015-04-28	Venda Nova do Imigrante	Tapera	-20.3429	-41.1112	1
T. vitticeps	2015-03-03	Venda Nova do Imigrante	Tapera	-20.3429	-41.1112	1
T. vitticeps	2015-03-18	Venda Nova do Imigrante	Tapera	-20.3429	-41.1112	1
T. vitticeps	2015-10-19	Venda Nova do Imigrante	Tapera	-20.3429	-41.1112	1
T. vitticeps	2015-10-19	Venda Nova do Imigrante	Tapera	-20.3429	-41.1112	1
T. vitticeps	2018-11-26	Iconha	São Caetano	-20.7128	-40.9086	1
T. vitticeps	2015-02-26	Venda Nova do Imigrante	Vila Mata	-20.3397	-41.1347	1
T. vitticeps	2015-02-19	Viana	-----	-20.3903	-40.4961	1
T. vitticeps	2016-02-05	Guarapari	São João do Jaboti	-20.6333	-40.5833	0
T. vitticeps	2016-02-15	Guarapari	São João do Jaboti	-20.6333	-40.5833	0
T. vitticeps	2019-02-27	Venda Nova do Imigrante	São João Vicosa	-20.3319	-41.1924	1
T. vitticeps	2016-03-18	Alfredo Chaves	Cachoeira Alta	-20.6802	-40.7814	0
T. vitticeps	2016-01-25	Alfredo Chaves	Gavião	-20.635	-40.7497	1
T. vitticeps	2016-01-29	Alfredo Chaves	Iriritimirim	-20.5261	-40.7828	1
T. vitticeps	2016-03-02	Alfredo Chaves	Ribeirão Sto Antonio	-20.6	-40.8333	1
T. vitticeps	2016-04-29	Alfredo Chaves	Rio Veado	-20.6342	-40.7525	1
T. vitticeps	2016-02-05	Alfredo Chaves	Sagrada Família	-20.5792	-40.6975	0
T. vitticeps	2016-12-05	Alfredo Chaves	São João de Crubixá	-20.6414	-40.8679	1
T. vitticeps	2016-01-18	Alfredo Chaves	São Marcos	-20.5837	-40.7895	1
T. vitticeps	2016-03-13	Alfredo Chaves	São Marcos	-20.5837	-40.7895	0
T. vitticeps	2016-02-05	Alfredo Chaves	São Martinho	-20.5211	-40.7765	1
T. vitticeps	2016-03-18	Alfredo Chaves	São Martinho	-20.5211	-40.7765	1
T. vitticeps	2016-03-11	Alfredo Chaves	Sede	-20.3309	-41.1324	1
T. vitticeps	2016-10-27	Alfredo Chaves	Siribeira	-20.635	-40.7497	1
T. vitticeps	2016-12-19	Anchieta	Alto Joeba	-20.6979	-40.8096	0
T. vitticeps	2016-12-19	Anchieta	Alto Joeba	-20.6979	-40.8096	1
T. vitticeps	2016-03-14	Anchieta	Dois Irmãos de Olivanea	-20.8058	-40.6456	1
T. vitticeps	2016-01-21	Anchieta	Dois Irmãos Olivânia	-20.8058	-40.6456	1
T. vitticeps	2016-01-29	Anchieta	Itajobaia	-20.8058	-40.6456	0
T. vitticeps	2016-03-07	Anchieta	Itajobaia	-20.8058	-40.6456	0
T. vitticeps	2019-04-11	Venda Nova do Imigrante	São João Vicosa	-20.3319	-41.1924	1
T. vitticeps	2010-11-05	Muniz Freire	São Simão	-20.5629	-41.4579	1	1	0	0	1
T. vitticeps	2016-03-18	Brejetuba	Rancho Dantas	-20.1461	-41.2903	1
T. vitticeps	2011-01-30	Muniz Freire	São Simão	-20.5629	-41.4579	0
T. vitticeps	2016-02-16	Castelo	Pontões	-20.5498	-41.2787	1
T. vitticeps	2018-04-03	Alfredo Chaves	São Vicente de Crubixá	-20.635	-40.7497	0
T. vitticeps	2016-04-20	Conceição de Castelo	Emboque	-20.3683	-41.2439	1
T. vitticeps	2016-03-11	Conceição de Castelo	Paraguai	-20.3683	-41.2439	1
T. vitticeps	2016-03-07	Conceição de Castelo	Santa Teresa	-20.3683	-41.2439	0
T. vitticeps	2016-02-17	Domingos Martins	Biriricas	-20.3151	-40.5908	1
T. vitticeps	2016-01-26	Domingos Martins	Biriricas	-20.3151	-40.5908	1
T. vitticeps	2016-03-16	Domingos Martins	Biriricas	-20.3151	-40.5908	1
T. vitticeps	2016-03-16	Domingos Martins	Biriricas	-20.3151	-40.5908	1
T. vitticeps	2016-02-03	Domingos Martins	Biriricas de Baixo	-20.3443	-40.5847	1
T. vitticeps	2016-04-19	Domingos Martins	Califórnia	-20.2433	-40.6746	1
T. vitticeps	2016-01-04	Domingos Martins	Califórnia	-20.2433	-40.6746	1
T. vitticeps	2016-02-12	Domingos Martins	Califórnia	-20.2433	-40.6746	1
T. vitticeps	2016-02-29	Domingos Martins	Califórnia	-20.2433	-40.6746	1
T. vitticeps	2016-01-18	Domingos Martins	Califórnia	-20.2433	-40.6746	1
T. vitticeps	2016-02-03	Domingos Martins	Centro (sede)	-20.3629	-40.6607	1
T. vitticeps	2016-02-04	Domingos Martins	Centro (sede)	-20.3629	-40.6607	1
T. vitticeps	2018-02-21	Alfredo Chaves	São Vicente de Crubixá	-20.635	-40.7497	0
T. vitticeps	2016-12-17	Domingos Martins	Estrada do Galo	-20.3633	-40.6592	0
T. vitticeps	2016-12-17	Domingos Martins	Estrada do Galo	-20.3633	-40.6592	0
T. vitticeps	2016-04-13	Domingos Martins	Galo	-20.2802	-40.6378	1
T. vitticeps	2016-04-13	Domingos Martins	Galo	-20.2802	-40.6378	1
T. vitticeps	2016-02-12	Domingos Martins	Galo	-20.2802	-40.6378	1
T. vitticeps	2016-03-21	Domingos Martins	Galo	-20.2802	-40.6378	1
T. vitticeps	2016-03-21	Domingos Martins	Galo	-20.2802	-40.6378	1
T. vitticeps	2016-03-21	Domingos Martins	Galo	-20.2802	-40.6378	1
T. vitticeps	2016-03-21	Domingos Martins	Galo	-20.2802	-40.6378	1
T. vitticeps	2016-04-28	Domingos Martins	Melgacinho	-20.2355	-40.7049	1
T. vitticeps	2016-12-09	Domingos Martins	Melgacinho	-20.2355	-40.7049	0
T. vitticeps	2016-02-29	Domingos Martins	Melgacinho	-20.2355	-40.7049	1
T. vitticeps	2016-12-09	Domingos Martins	Melgacinho	-20.2355	-40.7049	0
T. vitticeps	2017-02-01	Alfredo chaves	São Vicente de Crubixá	-20.635	-40.7497	1
T. vitticeps	2013-11-14	Castelo	Secretaria Municipal de Saúde	-20.6061	-41.203	0
T. vitticeps	2014-06-17	Muniz Freire	Seio de Abraão	-20.4231	-41.4688	1
T. vitticeps	2016-01-12	Domingos Martins	Nossa Senhora do Carmo	-20.3387	-41.0106	1
T. vitticeps	2016-03-16	Domingos Martins	Nossa Senhora do Carmo	-20.3387	-41.0106	1
T. vitticeps	2016-02-12	Domingos Martins	Panelas	-20.3363	-40.6352	0
T. vitticeps	2016-02-12	Domingos Martins	Panelas	-20.3363	-40.6352	1
T. vitticeps	2016-02-29	Domingos Martins	Panelas	-20.3363	-40.6352	1
T. vitticeps	2016-02-03	Domingos Martins	Pedra Azul	-20.3671	-41.0394	1
T. vitticeps	2016-02-17	Domingos Martins	Pedra Azul	-20.3671	-41.0394	1
T. vitticeps	2016-03-15	Domingos Martins	Pedra Azul	-20.3671	-41.0394	1
T. vitticeps	2016-03-31	Domingos Martins	Pedra Azul	-20.3671	-41.0394	1
T. vitticeps	2016-03-16	Domingos Martins	Santa Isabel 335	-20.3819	-40.621	1
T. vitticeps	2016-10-28	Domingos Martins	Santa Izabel	-20.3819	-40.621	1
T. vitticeps	2016-02-03	Domingos Martins	São Miguel	-20.2724	-40.6797	1
T. vitticeps	2016-01-19	Domingos Martins	São Miguel	-20.2724	-40.6797	0
T. vitticeps	2016-04-19	Domingos Martins	Sede	-20.4123	-40.6768	1
T. vitticeps	2016-04-19	Domingos Martins	Sede	-20.4123	-40.6768	1
T. vitticeps	2016-12-05	Domingos Martins	Sede	-20.4123	-40.6768	0
T. vitticeps	2016-12-05	Domingos Martins	Sede	-20.4123	-40.6768	0
T. vitticeps	2011-12-15	Muniz Freire	Seio de Abraão	-20.4231	-41.4688	1
T. vitticeps	2017-10-26	Muqui	Siriguite	-20.4642	-41.4131	1
T. vitticeps	2016-01-19	Fundão	Piabas	-19.8806	-40.4623	0
T. vitticeps	2016-01-18	Fundão	Piabas	-19.8806	-40.4623	1
T. vitticeps	2016-03-09	Fundão	Piabas	-19.8806	-40.4623	1
T. vitticeps	2016-03-21	Fundão	Piranema	-19.9325	-40.4067	0
T. vitticeps	2016-11-09	Fundão	Três Barras	-19.9156	-40.4325	0
T. vitticeps	2015-03-09	Guarapari	Todos os Santos	-20.5214	-40.6711	0
T. vitticeps	2015-03-09	Guarapari	Todos os Santos	-20.5214	-40.6711	0
T. vitticeps	2015-03-09	Guarapari	Todos os Santos	-20.5214	-40.6711	0
T. vitticeps	2015-03-09	Guarapari	Todos os Santos	-20.5214	-40.6711	0
T. vitticeps	2015-03-18	Guarapari	Todos os Santos	-20.5214	-40.6711	1
T. vitticeps	2015-03-18	Guarapari	Todos os Santos	-20.5214	-40.6711	1
T. vitticeps	2015-03-25	Guarapari	Todos os Santos	-20.5214	-40.6711	0
T. vitticeps	2015-04-07	Guarapari	Todos os Santos	-20.5214	-40.6711	1
T. vitticeps	2015-04-10	Guarapari	Todos os Santos	-20.5214	-40.6711	1
T. vitticeps	2015-04-28	Guarapari	Todos os Santos	-20.5214	-40.6711	0
T. vitticeps	2015-05-22	Guarapari	Todos os santos	-20.5214	-40.6711	1
T. vitticeps	2015-10-29	Guarapari	Todos os Santos	-20.5214	-40.6711	0
T. vitticeps	2015-11-19	Guarapari	Todos os Santos	-20.5214	-40.6711	0
T. vitticeps	2015-12-20	Guarapari	Todos os Santos	-20.5214	-40.6711	1
T. vitticeps	2015-12-28	Guarapari	Todos os Santos	-20.5214	-40.6711	0
T. vitticeps	2016-04-12	Guarapari	Todos os Santos	-20.5214	-40.6711	0
T. vitticeps	2016-12-07	Guarapari	Todos os Santos	-20.5214	-40.6711	0
T. vitticeps	2016-02-19	Guarapari	Todos os Santos	-20.5214	-40.6711	0
T. vitticeps	2016-02-25	Guarapari	Todos os Santos	-20.5214	-40.6711	1
T. vitticeps	2016-01-14	Guarapari	Todos os Santos	-20.5214	-40.6711	0
T. vitticeps	2016-01-29	Guarapari	Todos os Santos	-20.5214	-40.6711	0
T. vitticeps	2016-01-14	Guarapari	Todos os Santos	-20.5214	-40.6711	1
T. vitticeps	2016-01-29	Guarapari	Todos os Santos	-20.5214	-40.6711	1
T. vitticeps	2016-12-07	Guarapari	Todos os Santos	-20.5214	-40.6711	0
T. vitticeps	2016-11-24	Guarapari	Todos os Santos	-20.5214	-40.6711	0
T. vitticeps	2017-01-26	Guarapari	Todos os Santos	-20.5214	-40.6711	0
T. vitticeps	2017-01-26	Guarapari	Todos os Santos	-20.5214	-40.6711	1
T. vitticeps	2017-01-26	Guarapari	Todos os Santos	-20.5214	-40.6711	1
T. vitticeps	2014-01-31	Guarapari	Baía Nova	-20.5107	-40.5925	1
T. vitticeps	2016-02-24	Iconha	Alto Inhaúma	-20.7564	-40.9158	0
T. vitticeps	2016-02-24	Iconha	Alto Inhaúma	-20.7564	-40.9158	0
T. vitticeps	2016-02-24	Iconha	Alto Inhaúma	-20.7564	-40.9158	1
T. vitticeps	2016-03-01	Iconha	Alto Inhaúma	-20.7564	-40.9158	1
T. vitticeps	2016-01-21	Iconha	Cachoeira do Meio	-20.8039	-40.8697	0
T. vitticeps	2016-01-21	Iconha	Cachoeira do Meio	-20.8039	-40.8697	0
T. vitticeps	2016-02-19	Iconha	Centro	-20.794	-40.8109	0
T. vitticeps	2013-02-01	Muqui	Siriguite	-20.4642	-41.4131	1
T. vitticeps	2016-03-01	Iconha	Monte Belo	-20.7452	-40.8587	0
T. vitticeps	2016-02-24	Iconha	Santo Antonio	-20.7931	-40.8111	1
T. vitticeps	2016-03-01	Iconha	São Caetano	-20.7128	-40.9086	1
T. vitticeps	2016-02-24	Iconha	São José	-20.7376	-40.9055	1
T. vitticeps	2016-01-21	Iconha	Sitio Jacarandá	-20.7931	-40.8111	0
T. vitticeps	2016-01-21	Iconha	Tapóio	-20.7931	-40.8111	0
T. vitticeps	2016-01-21	Iconha	Tapóio	-20.7931	-40.8111	0
T. vitticeps	2013-02-19	Muqui	Siriguite	-20.4642	-41.4131	1
T. vitticeps	2016-12-29	Itarana	Limoeiro de Santo Antônio	-19.8739	-40.8753	1
T. vitticeps	2016-03-07	Itarana	Limoeiro de Santo Antônio	-19.8739	-40.8753	0
T. vitticeps	2016-12-29	Itarana	Limoeiro de Santo Antônio	-19.8739	-40.8753	1
T. vitticeps	2016-10-05	Itarana	Limoeiro de Santo Antônio	-19.8739	-40.8753	0
T. vitticeps	2016-10-31	Itarana	Limoeiro de Santo Antônio	-19.8739	-40.8753	1
T. vitticeps	2015-10-09	Conceição de Castelo	Sítio Novo Paraíso	-20.3683	-41.2439	1
T. vitticeps	2016-02-26	Linhares	Rio das Palmas	-19.4084	-40.3687	0
T. vitticeps	2016-02-26	Linhares	Rio das Palmas	-19.4084	-40.3687	0
T. vitticeps	2016-02-26	Linhares	Santa Rosa	-19.4079	-40.3062	0
T. vitticeps	2016-03-14	Linhares	São Rafael	-19.3697	-40.4443	0
T. vitticeps	2016-01-06	Linhares	Tapera	-19.3911	-40.0722	0
T. vitticeps	2016-01-14	Linhares	Tapera	-19.3911	-40.0722	0
T. vitticeps	2016-04-06	Marechal Floriano	Centro	-20.4091	-40.6738	0
T. vitticeps	2016-02-05	Marechal Floriano	Soído de Cima	-20.4128	-40.6831	0
T. vitticeps	2016-03-11	Marechal Floriano	Vila Orquideas	-20.3997	-40.6701	0
T. vitticeps	2016-01-07	Mimoso do Sul	Alto Pontões	-20.949	-41.5498	1
T. vitticeps	2016-11-03	Mimoso do Sul	Alto Pontões	-20.949	-41.5498	1
T. vitticeps	2016-10-24	Mimoso do Sul	Bairro Vila Penha	-21.0623	-41.3583	1
T. vitticeps	2016-11-01	Mimoso do Sul	Café Moca	-21.0641	-41.3798	1
T. vitticeps	2016-11-23	Mimoso do Sul	Café Moca	-21.0641	-41.3798	1
T. vitticeps	2016-01-27	Mimoso do Sul	Jacutinga (S. Fco)	-20.9491	-41.5166	1
T. vitticeps	2016-04-15	Mimoso do Sul	Novo Brasil	-20.9113	-41.5349	0
T. vitticeps	2016-04-15	Mimoso do Sul	Novo Brasil	-20.9113	-41.5349	1
T. vitticeps	2016-04-15	Mimoso do Sul	Poço Dantas	-20.9167	-41.5167	1
T. vitticeps	2016-02-15	Mimoso do Sul	São J. Torres-Alto Farol	-21.2	-41.35	0
T. vitticeps	2016-04-15	Mimoso do Sul	São Rafael	-20.9258	-41.452	1
T. vitticeps	2016-01-18	Mimoso do Sul	Vila da Penha	-21.0623	-41.3583	1
T. vitticeps	2015-10-26	Santa Teresa	Sítio Novo Paraíso	-19.9356	-40.6003	1
T. vitticeps	2016-03-07	Muniz Freire	Estreito	-20.4642	-41.4131	0
T. vitticeps	2016-03-18	Muniz Freire	São Pedro	-20.44	-41.44	1
T. vitticeps	2016-12-02	Nova Venecia	Alto Muniz	-18.9089	-40.7161	0
T. vitticeps	2016-12-02	Nova Venecia	Alto Muniz	-18.9089	-40.7161	0
T. vitticeps	2013-02-20	Castelo	Sítio Santa Clara	-20.59	-41.3444	0
T. vitticeps	2015-05-04	Domingos Martins	Soído	-20.3633	-40.6592	1
T. vitticeps	2015-12-18	Domingos Martins	Soído	-20.3633	-40.6592	1
T. vitticeps	2015-12-03	Domingos Martins	Soído	-20.3633	-40.6592	1
T. vitticeps	2015-02-02	Domingos Martins	Soído	-20.3633	-40.6592	1
T. vitticeps	2015-02-25	Domingos Martins	Soído	-20.3633	-40.6592	1
T. vitticeps	2016-04-06	Nova Venecia	São Simão	-18.9167	-40.65	0
T. vitticeps	2016-11-10	Nova Venecia	Sete Voltas	-18.7106	-40.4006	0
T. vitticeps	2016-01-20	Rio Bananal	Gabriel Emílio	-19.3538	-40.3258	0
T. vitticeps	2016-11-03	Rio Bananal	Iriritimirim	-19.265	-40.3333	0
T. vitticeps	2016-11-17	Rio Novo do Sul	Arroio das Pedras	-20.7868	-40.9646	1
T. vitticeps	2016-01-11	Rio Novo do Sul	Monte Alegre	-20.7255	-40.9345	1
T. vitticeps	2016-11-23	Rio Novo do Sul	Virginia Nova	-20.7495	-40.9615	0
T. vitticeps	2015-01-07	Domingos Martins	Soído	-20.3633	-40.6592	1
T. vitticeps	2016-12-02	Santa Teresa	Alto Caldeirão	-19.9541	-40.7424	1
T. vitticeps	2016-02-18	Santa Teresa	Alto Caldeirão	-19.9541	-40.7424	1
T. vitticeps	2016-12-02	Santa Teresa	Alto Caldeirão	-19.9541	-40.7424	1
T. vitticeps	2016-10-24	Santa Teresa	Alto Caldeirão	-19.9541	-40.7424	1
T. vitticeps	2016-12-28	Santa Teresa	Dois Pinheiros	-19.9406	-40.5953	1
T. vitticeps	2016-12-28	Santa Teresa	Dois Pinheiros	-19.9406	-40.5953	1
T. vitticeps	2016-10-26	Santa Teresa	Dois Pinheiros	-19.9406	-40.5953	1
T. vitticeps	2016-04-12	Santa Teresa	Lombardia	-19.8351	-40.53	1
T. vitticeps	2016-01-05	Santa Teresa	Rio 15 de Agosto	-19.9356	-40.6003	0
T. vitticeps	2016-01-06	Santa Teresa	Santa Lúcia	-19.9442	-40.5257	0
T. vitticeps	2016-03-02	Santa Teresa	Santa Lúcia	-19.9442	-40.5257	0
T. vitticeps	2016-03-11	Santa Teresa	Santa Lúcia	-19.9442	-40.5257	0
T. vitticeps	2016-04-29	Santa Teresa	São Sebastião	-19.9356	-40.6003	0
T. vitticeps	2016-10-24	Santa Teresa	Serra dos Pregos	-19.9451	-40.682	1
T. vitticeps	2016-03-04	Santa Teresa	Valssugana Velha	-19.9543	-40.5601	0
T. vitticeps	2016-04-29	Santa Teresa	Vila Nova	-19.9422	-40.6023	1
T. vitticeps	2015-01-30	Domingos Martins	Soído	-20.3633	-40.6592	1
T. vitticeps	2016-04-08	Venda Nova do Imigrante	Alto Tapera	-20.3306	-41.1014	1
T. vitticeps	2015-01-30	Domingos Martins	Soído	-20.3633	-40.6592	1
T. vitticeps	2016-10-27	Venda Nova do Imigrante	Bicuiba	-20.3363	-41.1745	1
T. vitticeps	2016-10-27	Venda Nova do Imigrante	Bicuiba	-20.3363	-41.1745	1
T. vitticeps	2016-11-17	Venda Nova do Imigrante	Bicuiba	-20.3363	-41.1745	1
T. vitticeps	2016-10-04	Venda Nova do Imigrante	Centro	-19.9377	-40.5941	1
T. vitticeps	2016-02-29	Venda Nova do Imigrante	Lavrinhas	-20.3109	-41.1217	1
T. vitticeps	2016-03-07	Venda Nova do Imigrante	Lavrinhas	-20.3109	-41.1217	1
T. vitticeps	2016-02-19	Venda Nova do Imigrante	Providência	-20.3663	-41.127	0
T. vitticeps	2016-01-11	Venda Nova do Imigrante	Providência	-20.3663	-41.127	0
T. vitticeps	2016-01-11	Venda Nova do Imigrante	Providência	-20.3663	-41.127	1
T. vitticeps	2016-01-15	Venda Nova do Imigrante	S João de Viçosa	-20.3319	-41.1924	1
T. vitticeps	2016-04-08	Venda Nova do Imigrante	Santo Antônio da Serra	-20.3617	-41.1394	1
T. vitticeps	2016-02-19	Venda Nova do Imigrante	Santo Antonio do Oriente	-20.4095	-41.1677	1
T. vitticeps	2016-02-19	Venda Nova do Imigrante	Santo Antonio do Oriente	-20.4095	-41.1677	1
T. vitticeps	2016-04-08	Venda Nova do Imigrante	Tapera	-20.3429	-41.1112	1
T. vitticeps	2016-04-08	Venda Nova do Imigrante	Tapera	-20.3429	-41.1112	1
T. vitticeps	2016-10-18	Venda Nova do Imigrante	Tapera	-20.3429	-41.1112	1
[truncated: 529 more rows]
