# Supplementary material for: Unveiling the ecology and spatial dynamics of Trypanosoma cruzi, its DTUs and Triatoma vitticeps in the Atlantic Forest of south-eastern Espírito Santo State, Brazil
Source: PLoS Negl Trop Dis. 2026 Mar 16;20(3):e0014111. doi: 10.1371/journal.pntd.0014111 (PMC13004508; doi:10.1371/journal.pntd.0014111)
Supplement: S2 Table — The variables used were BIO5, BIO12, BIO13, BIO14, Water Vapor Pressure Range, Wind Speed Range, Elevation, and Topographic Diversity by mesoregion (Central, South, North Coast, and Northwest). The Central and South regions presented the highest mean values of NDVI, elevation, topographic diversity, and wind speed range. (XLSX) [file pntd.0014111.s003.xlsx]

## Sheet: S1 Table
	S2 Table. Mean, maximum, and minimum values of environmental variables. The variables used were BIO5, BIO12, BIO13, BIO14, Water Vapor Pressure Range, Wind Speed Range, Elevation, and Topographic Diversity by mesoregion (Central, South, North Coast, and Northwest). The Central and South regions presented the highest mean values of NDVI, elevation, topographic diversity, and wind speed range. (.XL…
	Mesoregion	Variable	Mean	Minimum	Maximum
	Central	NDVI (-1 ≤ ndvi ≤ 1)	0.704564	0	0.886973
		Topographic Diversity	0.557799	0	1
		Elevation (meters)	521.578	-2	1709
		BIO 12 (mm)	1267.67	878	1451
		BIO 13 (mm)	198.448	91	221
		BIO 14 (mm)	43.7533	27	62
		BIO 5 (°C)	28.6451	21.9	31.8
		Water Vapor Pressure Range (max - min ) (kPa)	0.661117	0.26	0.76
		Wind Speed Range (max - min ) (m/s)	0.811764	0.6	1.6
	North Coast	NDVI (-1 ≤ ndvi ≤ 1)	0.65362	-0.1057	0.8734
		Topographic Diversity	0.191602	0	1
		Elevation (meters)	86.5031	-2	899
		BIO 12 (mm)	1222.51	1108	1412
		BIO 13 (mm)	178.779	162	203
		BIO 14 (mm)	44.1098	30	73
		BIO 5 (°C)	31.1205	26.2	32.2
		Water Vapor Pressure Range (max - min ) (kPa)	0.640896	0.58	0.7
		Wind Speed Range (max - min ) (m/s)	0.701818	0.5	1
	Northwest	NDVI (-1 ≤ ndvi ≤ 1)	0.626796	0.1007	0.848889
		Topographic Diversity	0.50043	0.0746405	1
		Elevation (meters)	265.465	22	1001
		BIO 12 (mm)	1169.9	1083	1340
		BIO 13 (mm)	185.117	170	209
		BIO 14 (mm)	31.6961	21	46
		BIO 5 (°C)	30.9467	26.3	32.6
		Water Vapor Pressure Range (max - min ) (kPa)	0.648439	0.58	0.72
		Wind Speed Range (max - min ) (m/s)	0.634972	0.5	0.8
	South	NDVI (-1 ≤ ndvi ≤ 1)	0.687688	0	0.878016
		Topographic Diversity	0.545948	0	1
		Elevation (meters)	499.009	0	2666
		BIO 12 (mm)	1184.89	988	1635
		BIO 13 (mm)	199.008	151	264
		BIO 14 (mm)	28.5474	18	46
		BIO 5 (°C)	29.2607	16.6	31.9
		Water Vapor Pressure Range (max - min ) (kPa)	0.72001	0.44	0.83
		Wind Speed Range (max - min ) (m/s)	0.809378	0.6	1.2
