# Supplementary material for: Unveiling the ecology and spatial dynamics of Trypanosoma cruzi, its DTUs and Triatoma vitticeps in the Atlantic Forest of south-eastern Espírito Santo State, Brazil
Source: PLoS Negl Trop Dis. 2026 Mar 16;20(3):e0014111. doi: 10.1371/journal.pntd.0014111 (PMC13004508; doi:10.1371/journal.pntd.0014111)
Supplement: S3 Table — The Central and South mesoregions contain the largest forested areas, whereas the North Coast and Northwest have the smallest, with the latter dominated by pastures and land-use mosaics. Source: Land Use and Cover (Collection 9) of 2023 [60]. Evaluable from: https://storage.googleapis.com/mapbiomas-public/initiatives/brasil/collection_9/lclu/coverage/brasil_coverage_2023.tif. (XLSX) [file pntd.0014111.s004.xlsx]

## Sheet: S2 Table
	S3 Table. . Landscape characterization of the Central, South, North Coast and Northwest mesoregions of the state of Espírito Santo regarding land use and cover. The Central and South mesoregions contain the largest forested areas, whereas the North Coast and Northwest have the smallest, with the latter dominated by pastures and land-use mosaics. Source: Land Use and Cover (Collection 9) of 2023 […
	Central				South				North Coast				Northwest
	Classes	Area (km²)	%		Classes	Area (km²)	%		Classes	Area (km²)	%		Classes	Area (km²)	%
	3	3822.5	0.358393		15	4012.44	0.453978		15	5875.13	0.404818		15	6590.91	0.547236
	15	2746.83	0.257539		3	2081.02	0.235452		21	2473.75	0.17045		21	2757.9	0.228986
	21	2745.08	0.257376		21	1558.81	0.176368		3	2466.66	0.169962		3	1756.8	0.145865
	46	549.845	0.0515528		46	598.278	0.0676908		9	1587.06	0.109354		29	322.45	0.0267727
	24	378.281	0.0354672		41	167.574	0.0189598		11	696.803	0.0480122		46	259.005	0.0215049
	9	90.2885	0.00846533		29	96.2549	0.0108905		46	436.098	0.0300488		9	122.754	0.0101921
	11	70.7502	0.00663345		11	94.8315	0.0107295		33	332.78	0.0229298		33	93.5461	0.00776703
	29	68.2062	0.00639493		24	91.5585	0.0103592		24	140.587	0.00968695		24	72.9972	0.00606088
	49	63.5204	0.0059556		9	59.7443	0.00675963		50	105.809	0.0072906		48	29.5163	0.00245071
	33	56.981	0.00534246		33	35.3845	0.0040035		41	104.724	0.00721587		25	24.8217	0.00206091
	5	31.2146	0.00292665		49	18.6799	0.0021135		49	96.8567	0.00667378		41	7.65227	0.000635359
	25	27.0064	0.00253208		25	13.7615	0.00155702		20	67.8646	0.00467612		11	4.07873	0.000338653
	48	11.6473	0.00109204		23	7.50482	0.000849115		5	36.0263	0.00248234		4	1.48106	0.000122971
	32	1.99323	0.000186883		5	1.28417	0.000145294		23	29.4461	0.00202894		20	0.0891603	7.40288e-06
	23	1.24978	0.000117177		48	1.26172	0.000142754		25	23.4734	0.0016174
	41	0.168728	1.58197e-05		4	0.00669588	7.5759e-07		48	19.6749	0.00135567
	31	0.0797861	7.48065e-06						29	18.4421	0.00127073
	4	0.029487	2.76466e-06						32	1.78939	0.000123296
									31	0.0407318	2.80657e-06
	Total	10665.7			Total	8838.39			Total	14513			Total	12044
