# Supplementary material for: Unveiling the ecology and spatial dynamics of Trypanosoma cruzi, its DTUs and Triatoma vitticeps in the Atlantic Forest of south-eastern Espírito Santo State, Brazil
Source: PLoS Negl Trop Dis. 2026 Mar 16;20(3):e0014111. doi: 10.1371/journal.pntd.0014111 (PMC13004508; doi:10.1371/journal.pntd.0014111)
Supplement: S4 Table — Occurrences of Triatoma vitticeps, T. vitticeps infected by Trypanosoma cruzi-like, DTU TcII, DTU TcIII, DTU TcIV and Zymodeme 3 (Z3) through the variables Normalized Difference Vegetation Index (NDVI), Topographic Diversity and SRTM Elevation. Occurrences of T. vitticeps and its infections by T. cruzi-like were recorded in areas with dense, healthy vegetation and at higher altitudes. (XLSX) [file pntd.0014111.s005.xlsx]

## Sheet: S3 Table
	S4 Table. Landscape characterization of occurrences database. Occurrences of Triatoma vitticeps, T. vitticeps infected by Trypanosoma cruzi-like, DTU TcII, DTU TcIII, DTU TcIV and Zymodeme 3 (Z3) through the variables Normalized Difference Vegetation Index (NDVI), Topographic Diversity and SRTM Elevation. Occurrences of T. vitticeps and its infections by T. cruzi-like were recorded in areas with …
	Database	Variable	Mean	Minimum	Maximum
	Triatoma vitticeps	NDVI	0.697986	2694.25	8542.93
	Triatoma vitticeps	Topographic Diversity	0.627606	0.054701	1
	Triatoma vitticeps	Elevation	462.368	7	1203
	Triatoma vitticeps infected by Trypanosoma cruzi	NDVI	0.703674	2694.25	8542.93
	Triatoma vitticeps infected by Trypanosoma cruzi	Topographic Diversity	0.621956	0.054701	1
	Triatoma vitticeps infected by Trypanosoma cruzi	Elevation	493.502	7	1134
	TcII	NDVI	0.708473	4702.75	7982.38
	TcII	Topographic Diversity	0.676854	0.331577	0.91583
	TcII	Elevation	394.643	31	1121
	TcIII	NDVI	0.738645	6413.33	8038.78
	TcIII	Topographic Diversity	0.709271	0.481816	0.880203
	TcIII	Elevation	224.8	35	765
	TcIV	NDVI	0.727616	5764.2	8124.94
	TcIV	Topographic Diversity	0.654667	0.277494	0.948908
	TcIV	Elevation	480.844	38	990
	Zymodeme 3	NDVI	0.723843	5764.2	7783.83
	Zymodeme 3	Topographic Diversity	0.716435	0.331577	0.91583
	Zymodeme 3	Elevation	479.786	33	1121
