# Supplementary material for: Unveiling the ecology and spatial dynamics of Trypanosoma cruzi, its DTUs and Triatoma vitticeps in the Atlantic Forest of south-eastern Espírito Santo State, Brazil
Source: PLoS Negl Trop Dis. 2026 Mar 16;20(3):e0014111. doi: 10.1371/journal.pntd.0014111 (PMC13004508; doi:10.1371/journal.pntd.0014111)
Supplement: S5 Table — Models of Triatoma vitticeps (A), T. vitticeps infected by Trypanosoma cruzi-like (B), DTU TcII (C), DTU TcIII (D), DTU TcIV (E), Zymodeme 3 (Z3) (F), combined T. vitticeps infected by Zymodeme 3 and DTU TcIII (G), and combined T. vitticeps infected by Zymodeme 3 and DTU TcIV (H). The algorithms with the best performance were SVM, Random Forests, Maxent and Boosted Regression Trees. Software: RStudio, in the R programming language version 4.1.2. (XLSX) [file pntd.0014111.s006.xlsx]

## Sheet: S4 Table
	S5 Table. Boxplot result values of the True Skill Statistics (TSS) of distribution models. Models of Triatoma vitticeps (A), T. vitticeps infected by Trypanosoma cruzi-like (B), DTU TcII (C), DTU TcIII (D), DTU TcIV (E), Zymodeme 3 (Z3) (F), combined T. vitticeps infected by Zymodeme 3 and DTU TcIII (G), and combined T. vitticeps infected by Zymodeme 3 and DTU TcIV (H). The algorithms with the be…
	(A) Boxplot of True Skill Statistics (TSS) results for Triatoma vitticeps				(B) Boxplot of True Skill Statistics (TSS) results for Triatoma vitticeps infected by Trypanosoma cruzi				(C) Boxplot of True Skill Statistics (TSS) results for Triatoma vitticeps infected by DTU TcII
	Algorithms	Performance Range	Interquartil Range		Algorithms	Performance Range	Interquartil Range		Algorithms	Performance Range	Interquartil Range
	Boosted Regression Trees	0.93 - 0.96	0.019		Boosted Regression Trees	0.89 - 0.99	0.032		Mahalanobis distance	0.17 - 0.2	0.017
	Mahalanobis distance	0.15 - 0.38	0.066		Mahalanobis distance	0.11 - 0.42	0.083		Random Forests	0.17 - 0.91	0.34
	Random Forests	0.92 - 0.97	0.023		Random Forests	0.91 - 0.99	0.02		Maxent	0.39 - 0.98	0.322
	Maxent	0.92 - 0.97	0.022		Maxent	0.89 - 0.99	0.035		Domain	0.21 - 0.78	0.183
	Domain	0.61 - 0.86	0.081		Domain	0.76 - 0.87	0.011		SVM	0.22 - 1	0.248
	SVM	0.89 - 0.97	0.041		SVM	0.88 - 1.00	0.018		GLM	0.31 - 0.99	0.391
	GLM	0.77 - 0.86	0.054		GLM	0.78 - 0.91	0.072
	(D) Boxplot of True Skill Statistics (TSS) results for Triatoma vitticeps infected by DTU TcIII				(E) Boxplot of True Skill Statistics (TSS) results for Triatoma vitticeps infected by DTU TcIV				(F) Boxplot of True Skill Statistics (TSS) results for Triatoma vitticeps infected by Zymodeme 3
	Algorithms	Performance Range	Interquartil Range		Algorithms	Performance Range	Interquartil Range		Algorithms	Performance Range	Interquartil Range
	Random Forests	0.23 - 0.9	0.39		Mahalanobis distance	0.143 - 0.5	0.024		Random Forests	0.06 - 1	0.302
	Maxent	0.41 - 0.98	0.37		Random Forests	0.34 - 0.78	0.076		Maxent	0.29 - 1	0.369
	Domain	0.93 - 1.00	0.0325		Maxent	0.53 - 0.82	0.128		Domain	0.41 - 1	0.368
	SVM	0.79 - 1.00	0.005		Domain	0.41 - 0.64	0.048		SVM	0.93 - 1	0
	GLM	0.35 - 0.97	0.405		SVM	0.75 - 0.99	0.13		GLM	0.15 - 1	0.429
					GLM	0.37 - 0.9	0.116
	(G) Boxplot of True Skill Statistics (TSS) results for modeling the combined Triatoma vitticeps infected by Zymodeme 3 and DTU TcIII databases				(H) Boxplot of True Skill Statistics (TSS) results for modeling the combined Triatoma vitticeps infected by Zymodeme 3 and DTU TcIV databases
	Algorithms	Performance Range	Interquartil Range		Algorithms	Performance Range	Interquartil Range
	Random Forests	0.09 - 1	0.394		Boosted Regression Trees	0.19 - 0.77	0.213
	Maxent	0.25 - 1	0.172		Mahalanobis distance	0 - 0.22	0.014
	Domain	0.07 - 1	0.31		Random Forests	0.35 - 0.83	0.191
	SVM	0.66 - 1	0.018		Maxent	0.53 - 0.87	0.147
	GLM	0.2 - 1	0.31		Domain	0.4 - 0.72	0.138
					SVM	0.44 - 0.89	0.169
					GLM	0.44 - 0.8	0.186
