# Supplementary material for: Unveiling the ecology and spatial dynamics of Trypanosoma cruzi, its DTUs and Triatoma vitticeps in the Atlantic Forest of south-eastern Espírito Santo State, Brazil
Source: PLoS Negl Trop Dis. 2026 Mar 16;20(3):e0014111. doi: 10.1371/journal.pntd.0014111 (PMC13004508; doi:10.1371/journal.pntd.0014111)
Supplement: S6 Table — Values of the distribution models of Triatoma vitticeps, T. vitticeps infected by Trypanosoma cruzi-like, DTU TcII, DTU TcIII, DTU TcIV, Zymodeme 3, Zymodeme 3 combined with DTU TcIII and Zymodeme 3 combined with DTU TcIV by mesoregion. T. vitticeps occurrences and T. cruzi-like infections were concentrated in the Central and South mesoregions, with lower coverage in the Northwest and North Coast. DTU TcII was mainly restricted to the Central-South mesoregions, while TcIII, TcIV, and Z3 showed broader but less suitable distributions, also with lower coverage in the Northwest and North Coast. (XLSX) [file pntd.0014111.s007.xlsx]

## Sheet: S5 Table
	S6 Table. Mean, maximum and minimum values of environmental suitability in the distribution models. Values of the distribution models of Triatoma vitticeps, T. vitticeps infected by Trypanosoma cruzi-like, DTU TcII, DTU TcIII, DTU TcIV, Zymodeme 3, Zymodeme 3 combined with DTU TcIII and Zymodeme 3 combined with DTU TcIV by mesoregion. T. vitticeps occurrences and T. cruzi-like infections were con…
	Mesoregion	Model	Mean	Min	Max
	Central	Triatoma vitticeps	0.789381	0.162356	0.936282
		Triatoma vitticeps infected by Trypanosoma cruzi	0.775487	0.166357	0.962947
		Triatoma vitticeps infected by TcIV combined with Zymodeme 3	0.414827	0.120367	0.856743
		DTU TcIII	0.369332	0.0336038	0.730758
		DTU TcII	0.361674	0.0971038	0.809968
		DTU TcIV	0.354614	0.0653188	0.945568
		Zymodeme 3	0.32221	0.0673835	0.849742
		Triatoma vitticeps infected by TcIII combined with Zymodeme 3	0.313637	0.036373	0.843585
	North Coast	Triatoma vitticeps	0.310227	0.120795	0.908394
		Triatoma vitticeps infected by Trypanosoma cruzi	0.309762	0.112433	0.917635
		Triatoma vitticeps infected by TcIII combined with Zymodeme 3	0.237399	0.04202	0.690844
		Zymodeme 3	0.228749	0.10651	0.676376
		Triatoma vitticeps infected by TcIV combined with Zymodeme 3	0.225726	0.115828	0.56872
		DTU TcII	0.222219	0.10306	0.678751
		DTU TcIII	0.209321	0.0467928	0.681502
		DTU TcIV	0.168947	0.0744261	0.571415
	Northwest	Triatoma vitticeps	0.516212	0.153439	0.898079
		Triatoma vitticeps infected by Trypanosoma cruzi	0.425002	0.137079	0.888847
		Zymodeme 3	0.334259	0.128579	0.671554
		Triatoma vitticeps infected by TcIII combined with Zymodeme 3	0.320528	0.0964871	0.682169
		DTU TcIII	0.264698	0.143924	0.573217
		DTU TcII	0.257448	0.0736961	0.671948
		Triatoma vitticeps infected by TcIV combined with Zymodeme 3	0.235901	0.0685776	0.537521
		DTU TcIV	0.164033	0.0584636	0.431344
	South	Triatoma vitticeps	0.564768	0.0837548	0.934431
		Triatoma vitticeps infected by Trypanosoma cruzi	0.520772	0.0842583	0.963564
		DTU TcIII	0.301734	0.12253	0.594413
		Zymodeme 3	0.294115	0.0828644	0.821282
		Triatoma vitticeps infected by TcIV combined with Zymodeme 3	0.283224	0.0811709	0.819781
		DTU TcII	0.244402	0.0509044	0.769237
		Triatoma vitticeps infected by TcIII combined with Zymodeme 3	0.237922	0.0652242	0.803568
		DTU TcIV	0.201265	0.0454637	0.684768
