# Supplementary material for: Unveiling the ecology and spatial dynamics of Trypanosoma cruzi, its DTUs and Triatoma vitticeps in the Atlantic Forest of south-eastern Espírito Santo State, Brazil
Source: PLoS Negl Trop Dis. 2026 Mar 16;20(3):e0014111. doi: 10.1371/journal.pntd.0014111 (PMC13004508; doi:10.1371/journal.pntd.0014111)
Supplement: S7 Table — Similarity of environmental and geographical models calculated for all pairwise combinations of Triatoma vitticeps, Trypanosoma cruzi-like, DTUs TcII, TcIII, and TcIV, Zymodeme 3 (Z3), and the combined models Z3/TcIII and Z3/TcIV across the Northwest (A), North Coast (B), Central (C), and South (D) mesoregions of Espírito Santo, Brazil. The similarity index ranges from 0.0 to 1.0, representing low to high similarity between models, respectively. The Central and South mesoregions exhibited the highest environmental and geographical similarities among genotypes. Software: Python, under version 3.13.2. (XLSX) [file pntd.0014111.s008.xlsx]

## Sheet: Plan1
	S7 Table: Analysis the Schoener’s D Index and corresponding 95% confidence intervals (CI). Similarity of environmental and geographical models calculated for all pairwise combinations of Triatoma vitticeps, Trypanosoma cruzi-like, DTUs TcII, TcIII, and TcIV, Zymodeme 3 (Z3), and the combined models Z3/TcIII and Z3/TcIV across the Northwest (A), North Coast (B), Central (C), and South (D) mesoregi…
	A										B
	TcII	1	0.41	0	0.51	0.52	0.08	0.3	0.24		TcII	1	0.58	0.02	0.3	0.35	0.16	0.42	0.5
	TcIII	0.41	1	0	0.61	0.55	0.05	0.38	0.35		TcIII	0.58	1	0.03	0.3	0.3	0.16	0.27	0.32
	TcIV	0	0	1	0	0	0.01	0	0		TcIV	0.02	0.03	1	0.03	0.01	0.16	0.02	0.02
	Z3	0.51	0.61	0	1	0.81	0.07	0.25	0.23		Z3	0.3	0.3	0.03	1	0.48	0.37	0.14	0.16
	Z3 + TcIII	0.52	0.55	0	0.81	1	0.07	0.24	0.22		Z3 + TcIII	0.35	0.3	0.01	0.48	1	0.2	0.16	0.18
	Z3 + TcIV	0.08	0.05	0.01	0.07	0.07	1	0.03	0.02		Z3 + TcIV	0.16	0.16	0.16	0.37	0.2	1	0.08	0.09
	Trypanosoma cruzi	0.3	0.38	0	0.25	0.24	0.03	1	0.76		Trypanosoma cruzi	0.42	0.27	0.02	0.14	0.16	0.08	1	0.82
	Triatoma vitticeps	0.24	0.35	0	0.23	0.22	0.02	0.76	1		Triatoma vitticpes	0.5	0.32	0.02	0.16	0.18	0.09	0.82	1
		TcII	TcIII	TcIV	Z3	Z3 + TcIII	Z3 + TcIV	Trypanosoma cruzi	Triatoma vitticpes			TcII	TcIII	TcIV	Z3	Z3 + TcIII	Z3 + TcIV	Trypanosoma cruzi	Triatoma vitticpes
	C										D
	TcII	1	0.65	0.62	0.47	0.34	0.56	0.3	0.31		TcII	1	0.35	0.42	0.7	0.51	0.6	0.19	0.19
	TcIII	0.65	1	0.58	0.41	0.28	0.61	0.35	0.37		TcIII	0.35	1	0.18	0.45	0.21	0.37	0.36	0.35
	TcIV	0.62	0.58	1	0.36	0.33	0.75	0.3	0.31		TcIV	0.42	0.18	1	0.31	0.61	0.41	0.09	0.09
	Z3	0.47	0.41	0.36	1	0.65	0.33	0.15	0.16		Z3	0.7	0.45	0.31	1	0.43	0.65	0.22	0.22
	Z3 + TcIII	0.34	0.28	0.33	0.65	1	0.29	0.1	0.11		Z3 + TcIII	0.51	0.21	0.61	0.43	1	0.41	0.1	0.1
	Z3 + TcIV	0.56	0.61	0.75	0.33	0.29	1	0.34	0.36		Z3 + TcIV	0.6	0.37	0.41	0.65	0.41	1	0.22	0.22
	Trypanosoma cruzi	0.3	0.35	0.3	0.15	0.1	0.34	1	0.96		Trypanosoma cruzi	0.19	0.36	0.09	0.22	0.1	0.22	1	0.95
	Triatoma vitticpes	0.31	0.37	0.31	0.16	0.11	0.36	0.96	1		Triatoma vitticpes	0.19	0.35	0.09	0.22	0.1	0.22	0.95	1
		TcII	TcIII	TcIV	Z3	Z3 + TcIII	Z3 + TcIV	Trypanosoma cruzi	Triatoma vitticpes			TcII	TcIII	TcIV	Z3	Z3 + TcIII	Z3 + TcIV	Trypanosoma cruzi	Triatoma vitticpes
